# Supplementary material for: Exosomes harbor B cell targets in pancreatic adenocarcinoma and exert decoy function against complement-mediated cytotoxicity
Source: Nat Commun. 2019 Jan 16;10:254. doi: 10.1038/s41467-018-08109-6 (PMC6335434; doi:10.1038/s41467-018-08109-6)
Supplement: Supplementary file 3 — Supplementary Data 2 [file 41467_2018_8109_MOESM3_ESM.xlsx]

## Sheet: Supplementary Data 2
Supplementary Data 2. Sequence coverage of PDAC cell line exosome surfaceome proteins also identified by mass spectrometry analysis as bound to circulating immunoglobulins in the plasma of PDAC patients
Gene	Uniprot ID (Protein Length)	CFPAC-1		Panc03.27		Su.86.86		HPAF-II		PANC-1		MiaPaCa-2
		Sequence	Length (Coverage %)	Sequence	Length (Coverage %)	Sequence	Length (Coverage %)	Sequence	Length (Coverage %)	Sequence	Length (Coverage %)	Sequence	Length (Coverage %)
ACTA1	A6NL76(289);P68133(377);Q5T8M7(342);Q5T8M8(287);	AGFAGDDAPR+AVFPSIVGRPR+CPETLFQPSFIGMESAGIHETTYNSIMK+DSYVGDEAQSK+EITALAPSTMK+HQGVMVGMGQK+IWHHTFYNELR+KDLYANNVMSGGTTMYPGIADRMQK+LDLAGRDLTDYLMK+SYELPDGQVITIGNERFR+YPIEHGIITNWDDMEK	166(44.03%)	AGFAGDDAPR+AVFPSIVGRPR+CDEDETTALVCDNGSGLVK+EKLCYVALDFENEMATAASSSSLEK+GILTLKYPIEHGIITNWDDMEK+HQGVMVGMGQKDSYVGDEAQSKR+IKIIAPPERK+IWHHTFYNELR+KDLYANNVMSGGTTMYPGIADR+LDLAGRDLTDYLMK+MQKEITALAPSTMKIK+RGILTLK+SYELPDGQVITIGNER	206(54.64%)	AGFAGDDAPR+AVFPSIVGRPR+CPETLFQPSFIGMESAGIHETTYNSIMKCDIDIR+HQGVMVGMGQKDSYVGDEAQSKR+IKIIAPPER+IWHHTFYNELR+KDLYANNVMSGGTTMYPGIADR+LDLAGRDLTDYLMK+MQKEITALAPSTMK+RGILTLK+SYELPDGQVITIGNERFR+YPIEHGIITNWDDMEK	189(50.13%)	AGFAGDDAPR+AVFPSIVGRPR+CPETLFQPSFIGMESAGIHETTYNSIMK+HQGVMVGMGQKDSYVGDEAQSKR+IKIIAPPER+IWHHTFYNELR+KDLYANNVMSGGTTMYPGIADRMQK+LCYVALDFENEMATAASSSSLEK+LDLAGRDLTDYLMK+MQKEITALAPSTMK+SYELPDGQVITIGNER+YPIEHGIITNWDDMEK	200(53.05%)	AGFAGDDAPR+AVFPSIVGRPR+DIKEKLCYVALDFENEMATAASSSSLEK+DLYANNVMSGGTTMYPGIADRMQKEITALAPSTMK+HQGVMVGMGQKDSYVGDEAQSKR+IKIIAPPERK+IWHHTFYNELR+KDLYANNVMSGGTTMYPGIADR+LCYVALDFENEMATAASSSSLEKSYELPDGQVITIGNER+LDLAGRDLTDYLMK+RGILTLKYPIEHGIITNWDDMEK+VAPEEHPTLLTEAPLNPK	244(64.72%)	AGFAGDDAPR+AVFPSIVGRPR+DLYANNVMSGGTTMYPGIADRMQKEITALAPSTMK+EKLCYVALDFENEMATAASSSSLEK+HQGVMVGMGQKDSYVGDEAQSKR+IKIIAPPERK+IWHHTFYNELR+KDLYANNVMSGGTTMYPGIADRMQK+LDLAGRDLTDYLMK+QEYDEAGPSIVHR+RGILTLK+SYELPDGQVITIGNER+YPIEHGIITNWDDMEK+YSVWIGGSILASLSTFQQMWITK	239(63.40%)
ACTB	C9JTX5(80);C9JUM1(99);E7EVS6(164);G5E9R0(125);P60709(375);C9JZR7(103);	AGFAGDDAPR+AVFPSIVGRPR+DLTDYLMK+DSYVGDEAQSK+EITALAPSTMK+GYSFTTTAER+HQGVMVGMGQK+IWHHTFYNELR+KDLYANTVLSGGTTMYPGIADR+LCYVALDFEQEMATAASSSSLEK+QEYDESGPSIVHR+SYELPDGQVITIGNER+TTGIVMDSGDGVTHTVPIYEGYALPHAILR+VAPEEHPVLLTEAPLNPK	205(54.67%)	AGFAGDDAPR+AVFPSIVGRPR+CDVDIRKDLYANTVLSGGTTMYPGIADR+DDDIAALVVDNGSGMCK+FRCPEALFQPSFLGMESCGIHETTFNSIMK+GYSFTTTAEREIVRDIKEK+HQGVMVGMGQKDSYVGDEAQSKR+IIAPPERKYSVWIGGSILASLSTFQQMWISK+IKIIAPPERK+IWHHTFYNELR+LCYVALDFEQEMATAASSSSLEK+LDLAGRDLTDYLMK+MQKEITALAPSTMKIK+QEYDESGPSIVHR+RGILTLK+SYELPDGQVITIGNER+TTGIVMDSGDGVTHTVPIYEGYALPHAILR+VAPEEHPVLLTEAPLNPKANREK	332(88.53%)	AGFAGDDAPR+AVFPSIVGRPR+CPEALFQPSFLGMESCGIHETTFNSIMK+DDDIAALVVDNGSGMCK+EITALAPSTMK+EKLCYVALDFEQEMATAASSSSLEK+HQGVMVGMGQKDSYVGDEAQSKR+IWHHTFYNELR+KDLYANTVLSGGTTMYPGIADR+QEYDESGPSIVHR+RGILTLK+SYELPDGQVITIGNER+TTGIVMDSGDGVTHTVPIYEGYALPHAILR+VAPEEHPVLLTEAPLNPK	242(64.53%)	AGFAGDDAPR+AVFPSIVGRPR+HQGVMVGMGQKDSYVGDEAQSKR+IWHHTFYNELR+VAPEEHPVLLTEAPLNPK	73(19.47%)	AGFAGDDAPR+AVFPSIVGRPR+CDVDIRKDLYANTVLSGGTTMYPGIADR+FRCPEALFQPSFLGMESCGIHETTFNSIMK+GILTLK+GYSFTTTAEREIVRDIK+HQGVMVGMGQKDSYVGDEAQSKR+IKIIAPPERK+ILTERGYSFTTTAER+IWHHTFYNELR+LCYVALDFEQEMATAASSSSLEKSYELPDGQVITIGNER+LDLAGRDLTDYLMK+LTMDDDIAALVVDNGSGMCK+MQKEITALAPSTMK+QEYDESGPSIVHRK+TTGIVMDSGDGVTHTVPIYEGYALPHAILR+VAPEEHPVLLTEAPLNPK+YPIEHGIVTNWDDMEK	326(86.93%)	AGFAGDDAPR+AVFPSIVGRPR+CDVDIRKDLYANTVLSGGTTMYPGIADR+DLTDYLMK+EITALAPSTMK+GYSFTTTAEREIVR+HQGVMVGMGQKDSYVGDEAQSKR+IWHHTFYNELR+LCYVALDFEQEMATAASSSSLEK+MDDDIAALVVDNGSGMCK+QEYDESGPSIVHR+RGILTLK+SYELPDGQVITIGNER+TTGIVMDSGDGVTHTVPIYEGYALPHAILR+VAPEEHPVLLTEAPLNPK+YPIEHGIVTNWDDMEK	257(68.53%)
ANXA1	P04083(346);Q5T3N0(115);Q5T3N1(204);	AAYLQETGKPLDETLKK+ALTGHLEEVVLALLKTPAQFDADELRAAMK+CATSKPAFFAEK+DITSDTSGDFR+GDRSEDFGVNEDLADSDAR+GGPGSAVSPYPTFNPSSDVAALHK+GLGTDEDTLIEILASR+GTDVNVFNTILTTR+GVDEATIIDILTK+MYGISLCQAILDETKGDYEK	176(50.87%)	AAYLQETGKPLDETLKK+ALTGHLEEVVLALLK+ALYEAGER+DLAKDITSDTSGDFR+GDRSEDFGVNEDLADSDAR+GGPGSAVSPYPTFNPSSDVAALHK+GLGTDEDTLIEILASR+GVDEATIIDILTK+ILVALCGGN+IMVSRSEIDMNDIK+MYGISLCQAILDETKGDYEK+NALLSLAK+QAWFIENEEQEYVQTVK+RKGTDVNVFNTILTTR+TPAQFDADELR+VLDLELK	229(66.18%)	AAYLQETGKPLDETLKK+AFYQKMYGISLCQAILDETKGDYEK+ALTGHLEEVVLALLK+CATSKPAFFAEK+DITSDTSGDFRNALLSLAKGDR+GDRSEDFGVNEDLADSDAR+GGPGSAVSPYPTFNPSSDVAALHK+GLGTDEDTLIEILASR+GVDEATIIDILTKR+ILVALCGGN+KGTDVNVFNTILTTR+SEIDMNDIK+TPAQFDADELR+VLDLELKGDIEK+VYREELKR	228(65.90%)	AAYLQETGKPLDETLKK+DITSDTSGDFRNALLSLAK+DLAKDITSDTSGDFR+GDRSEDFGVNEDLADSDAR+GGPGSAVSPYPTFNPSSDVAALHK+GLGTDEDTLIEILASR+GVDEATIIDILTKR+ILVALCGGN+MYGISLCQAILDETKGDYEK+QAWFIENEEQEYVQTVK+RKGTDVNVFNTILTTR+SEIDMNDIK+TNKEIRDINR+TPAQFDADELRAAMK	220(63.58%)	AAYLQETGKPLDETLKK+GDRSEDFGVNEDLADSDAR+GGPGSAVSPYPTFNPSSDVAALHK+GLGTDEDTLIEILASR+GVDEATIIDILTK+ILVALCGGN+MYGISLCQAILDETKGDYEK+NALLSLAK+RDLAKDITSDTSGDFR+RKGTDVNVFNTILTTR+TPAQFDADELR+VLDLELKGDIEK	181(52.31%)	AAYLQETGKPLDETLKK+GDRSEDFGVNEDLADSDAR+GGPGSAVSPYPTFNPSSDVAALHK+GLGTDEDTLIEILASR+GVDEATIIDILTKR+ILVALCGGN+MYGISLCQAILDETKGDYEK+RDLAKDITSDTSGDFR+RKGTDVNVFNTILTTR+SEIDMNDIKAFYQK+TPAQFDADELRAAMK	180(52.02%)
H2AFV	C9J386(76);Q71UI9(128);Q71UI9-2(114);Q71UI9-3(90);Q71UI9-4(102);Q71UI9-5(66);C9J0D1(122);	AGLQFPVGR+ATIAGGGVIPHIHK+HLQLAIRGDEELDSLIK+VGATAAVYSAAILEYLTAEVLELAGNASKDLK	72(56.25%)	AGLQFPVGR+ATIAGGGVIPHIHK+HLQLAIRGDEELDSLIK+VGATAAVYSAAILEYLTAEVLELAGNASKDLK	72(56.25%)	AGLQFPVGR+ATIAGGGVIPHIHK+GDEELDSLIK+HLQLAIR	40(31.25%)	AGLQFPVGR+ATIAGGGMYYYLSLDSYWSF+GDEELDSLIK+VGATAAVYSAAILEYLTAEVLELAGNASKDLKVK	73(57.03%)	AGLQFPVGR+ATIAGGGVIPHIHK+HLQLAIRGDEELDSLIK+VGATAAVYSAAILEYLTAEVLELAGNASK	69(53.91%)	AGLQFPVGR+ATIAGGGVIPHIHK+HLQLAIRGDEELDSLIK	40(31.25%)
HSPA8	A8K7Q2(410);E9PI65(168);E9PKE3(627);E9PLF4(187);E9PM13(151);E9PN25(132);E9PN89(312);E9PNE6(500);E9PQQ4(171);E9PS65(223);P11142(646);P11142-2(493);E9PPY6(137);E9PK54(184);	ARFEELNADLFR+CNEIINWLDK+DAGTIAGLNVLR+EIAEAYLGKTVTNAVVTVPAYFNDSQR+ELNKSINPDEAVAYGAAVQAAILSGDK+GPAVGIDLGTTYSCVGVFQHGK+HWPFMVVNDAGRPK+IINEPTAAAIAYGLDKK+LYQSAGGMPGGMPGGFPGGGAPPSGGASSGPTIEEVD+NQVAMNPTNTVFDAK+NSLESYAFNMK+NTTIPTK+QTQTFTTYSDNQPGVLIQVYEGER+RFDDAVVQSDMK+SQIHDIVLVGGSTR+STAGDTHLGGEDFDNR+TTPSYVAFTDTER	290(44.89%)	ARFEELNADLFR+CNEIINWLDKNQTAEKEEFEHQQK+GETKSFYPEEVSSMVLTK+GPAVGIDLGTTYSCVGVFQHGK+GVPQIEVTFDIDANGILNVSAVDK+HWPFMVVNDAGRPK+IINEPTAAAIAYGLDKK+IQKLLQDFFNGKELNK+LDKSQIHDIVLVGGSTR+LSKEDIER+LYQSAGGMPGGMPGGFPGGGAPPSGGASSGPTIEEVD+MKEIAEAYLGK+MVNHFIAEFKR+NQVAMNPTNTVFDAKR+NQVAMNPTNTVFETK+NSLESYAFNMKATVEDEKLQGK+NTTIPTK+QATKDAGTIAGLNVLR+QTQTFTTYSDNQPGVLIQVYEGERAMTK+RFDDAVVQSDMK+SINPDEAVAYGAAVQAAILSGDK+STAGDTHL…	477(73.84%)	ARFEELNADLFR+CNEIINWLDKNQTAEKEEFEHQQK+DAGTIAGLNVLR+FELTGIPPAPR+GETKSFYPEEVSSMVLTK+GPAVGIDLGTTYSCVGVFQHGK+GTLDPVEK+HWPFMVVNDAGRPK+IINEPTAAAIAYGLDKK+ILDKCNEIINWLDK+ITITNDK+LDKSQIHDIVLVGGSTR+LLQDFFNGKELNK+LYQSAGGMPGGMPGGFPGGGAPPSGGASSGPTIEEVD+MKEIAEAYLGK+MVNHFIAEFK+NQTAEKEEFEHQQKELEK+NQVAMNPTNTVFDAK+NQVAMNPTNTVFETK+NSLESYAFNMKATVEDEKLQGK+NTTIPTK+QTQTFTTYSDNQPGVLIQVYEGER+RFDDAVVQSDMK+SINPDEAVAYGAAVQA…	531(82.20%)	AMTKDNNLLGK+ARFEELNADLFR+CNEIINWLDKNQTAEKEEFEHQQK+GPAVGIDLGTTYSCVGVFQHGK+GVPQIEVTFDIDANGILNVSAVDK+HWPFMVVNDAGRPK+IINEPTAAAIAYGLDKK+ILDKCNEIINWLDK+LLQDFFNGK+LYQSAGGMPGGMPGGFPGGGAPPSGGASSGPTIEEVD+NQTAEKEEFEHQQKELEK+NQVAMNPTNTVFDAKR+NQVAMNPTNTVFETK+NTTIPTK+QTQTFTTYSDNQPGVLIQVYEGER+RFDDAVVQSDMK+SFYPEEVSSMVLTK+SINPDEAVAYGAAVQAAILSGDK+SQIHDIVLVGGSTR+STAGDTHLGGEDFDNRMVNHFIAEFK+TTPSYVAFTDTER+TVTNAVVTVPAY…	425(65.79%)	ARFEELNADLFRGTLDPVEK+CNEIINWLDKNQTAEKEEFEHQQK+DAKLDKSQIHDIVLVGGSTR+DKVSSKNSLESYAFNMK+EIAEAYLGKTVTNAVVTVPAYFNDSQRQATK+GPAVGIDLGTTYSCVGVFQHGK+IINEPTAAAIAYGLDKK+ILDKCNEIINWLDK+LIGDAAKNQVAMNPTNTVFDAKR+LLQDFFNGK+LYQSAGGMPGGMPGGFPGGGAPPSGGASSGPTIEEVD+MKEIAEAYLGK+MVNHFIAEFKR+NQTAEKEEFEHQQKELEK+NQVAMNPTNTVFETK+NVLIFDLGGGTFDVSI+QATKDAGTIAGLNVLR+QTQTFTTYSDNQPGVLIQVYEGER+RFDDAVVQSDMKHWPFMVVNDAGRPK+SENVQDLLL…	512(79.26%)	ARFEELNADLFRGTLDPVEK+CNEIINWLDKNQTAEKEEFEHQQK+DAKLDKSQIHDIVLVGGSTR+FEELNADLFRGTLDPVEKALR+IINEPTAAAIAYGLDKK+ILDKCNEIINWLDK+LIGDAAKNQVAMNPTNTVFDAKR+LLQDFFNGKELNK+LSKEDIER+LYQSAGGMPGGMPGGFPGGGAPPSGGASSGPTIEEVD+MKEIAEAYLGK+MSKGPAVGIDLGTTYSCVGVFQHGK+MVNHFIAEFKR+NQTAEKEEFEHQQKELEK+NQVAMNPTNTVFETK+NSLESYAFNMKATVEDEKLQGK+QATKDAGTIAGLNVLR+QTQTFTTYSDNQPGVLIQVYEGER+RFDDAVVQSDMKHWPFMVVNDAGRPK+SFYPEEVSSMVLTK+…	478(73.99%)
PKM	H3BN34(52);H3BQ34(281);H3BT25(151);H3BTN5(485);H3BU13(82);H3BUW1(162);P14618(531);P14618-2(531);P14618-3(516);H3BQZ3(69);	AEGSDVANAVLDGADCIMLSGETAK+AGKPVICATQMLESMIK+CCSGAIIVLTK+CDENILWLDYK+EAEAAIYHLQLFEELRR+FDEILEASDGIMVARGDLGIEIPAEK+FGVEQDVDMVFASFIR+GADFLVTEVENGGSLGSK+GIFPVLCKDPVQEAWAEDVDLR+GSGTAEVELKK+GVNLPGAAVDLPAVSEKDIQDLK+ITLDNAYMEK+IYVDDGLISLQVK+KGDVVIVLTGWRPGSGFTNTMR+KGVNLPGAAVDLPAVSEK+LAPITSDPTEATAVGAVEASFK+LDIDSPPITAR+LNFSHGTHEYHAETIK+NTGIICTIGPASR+RFDEILEASDGIMVAR+SVETLKEMIK+TATESFASDPILYRPVAVALDTKGPEIR+V…	385(72.50%)	AEGSDVANAVLDGADCIMLSGETAK+AGKPVICATQMLESMIK+CCSGAIIVLTK+CDENILWLDYK+EAEAAIYHLQLFEELRR+FGVEQDVDMVFASFIR+GADFLVTEVENGGSLGSK+GDLGIEIPAEK+GDYPLEAVR+GIFPVLCKDPVQEAWAEDVDLR+GVNLPGAAVDLPAVSEKDIQDLK+ITLDNAYMEK+IYVDDGLISLQVK+KGDVVIVLTGWRPGSGFTNTMR+LAPITSDPTEATAVGAVEASFK+LDIDSPPITAR+MQHLIAREAEAAMFHR+MSKPHSEAGTAFIQTQQLHAAMADTFLEHMCR+NTGIICTIGPASR+RFDEILEASDGIMVAR+SGMNVARLNFSHGTHEYHAETIK+TATESFASDPILYRPVAVAL…	395(74.39%)	AEGSDVANAVLDGADCIMLSGETAK+AGKPVICATQMLESMIK+APIIAVTR+CCSGAIIVLTK+CDENILWLDYK+EMIKSGMNVAR+FGVEQDVDMVFASFIR+GADFLVTEVENGGSLGSK+GDLGIEIPAEK+GDYPLEAVR+GSGTAEVELKK+IENHEGVR+ITLDNAYMEK+IYVDDGLISLQVK+KGDVVIVLTGWRPGSGFTNTMR+KGVNLPGAAVDLPAVSEKDIQDLK+LAPITSDPTEATAVGAVEASFK+LDIDSPPITAR+LNFSHGTHEYHAETIK+MQHLIAREAEAAIYHLQLFEELRR+MQHLIAREAEAAMFHR+MSKPHSEAGTAFIQTQQLHAAMADTFLEHMCR+NTGIICTIGPASR+QAHLYRGIFPVLCKDPV…	440(82.86%)	AEGSDVANAVLDGADCIMLSGETAK+AGKPVICATQMLESMIK+CCSGAIIVLTK+CDENILWLDYK+FGVEQDVDMVFASFIR+GADFLVTEVENGGSLGSKK+GDLGIEIPAEK+GIFPVLCKDPVQEAWAEDVDLR+ITLDNAYMEK+IYVDDGLISLQVKQKGADFLVTEVENGGSLGSK+KGDVVIVLTGWRPGSGFTNTMR+KGVNLPGAAVDLPAVSEKDIQDLK+LAPITSDPTEATAVGAVEASFK+LDIDSPPITAR+LNFSHGTHEYHAETIKNVR+MQHLIAREAEAAIYHLQLFEELRR+NTGIICTIGPASR+RFDEILEASDGIMVAR+SVETLKEMIK+TATESFASDPILYRPVAVALDTKGPEIR+VNFAMNVGK	373(70.24%)	AGKPVICATQMLESMIK+APIIAVTR+DPVQEAWAEDVDLRVNFAMNVGKAR+FGVEQDVDMVFASFIR+GATLKITLDNAYMEKCDENILWLDYK+GDLGIEIPAEK+GDYPLEAVRMQHLIAREAEAAMFHR+GIFPVLCKDPVQEAWAEDVDLR+IYVDDGLISLQVK+KGDVVIVLTGWRPGSGFTNTMR+KGVNLPGAAVDLPAVSEKDIQDLK+KPRPTRAEGSDVANAVLDGADCIMLSGETAKGDYPLEAVR+LAPITSDPTEATAVGAVEASFKCCSGAIIVLTK+LDIDSPPITAR+MQHLIAREAEAAIYHLQLFEELRR+NTGIICTIGPASR+QKGADFLVTEVENGGSLGSKK+RFDEILEASDGIMVAR+SGMNVARLNFSHGT…	431(81.17%)	AEGSDVANAVLDGADCIMLSGETAK+APIIAVTR+CCSGAIIVLTK+CDENILWLDYK+CNRAGKPVICATQMLESMIK+EAEAAIYHLQLFEELRR+FGVEQDVDMVFASFIR+GADFLVTEVENGGSLGSKK+GDLGIEIPAEK+GDYPLEAVR+GIFPVLCKDPVQEAWAEDVDLRVNFAMNVGK+ITLDNAYMEK+IYVDDGLISLQVK+KGDVVIVLTGWRPGSGFTNTMR+KGVNLPGAAVDLPAVSEKDIQDLK+LAPITSDPTEATAVGAVEASFK+LDIDSPPITAR+LNFSHGTHEYHAETIK+NTGIICTIGPASR+QKGADFLVTEVENGGSLGSK+RFDEILEASDGIMVAR+SVETLKEMIK+TATESFASDPILYRPVAVALDT…	383(72.13%)
PSMA7	H0Y586(187);O14818(248);O14818-2(178);O14818-4(149);	AITVFSPDGHLFQVEYAQEAVKK+ALLEVVQSGGK+DQSLKILNPEEIEK+GRDIVVLGVEK+KICALDDNVCMAFAGLTADAR+LTVEDPVTVEYITR+LYQTDPSGTYHAWK+NYTDEAIETDDLTIK+RPFGISALIVGFDFDGTPR+YVAEIEKEKEENEK	156(62.90%)	AITVFSPDGHLFQVEYAQEAVKK+ALLEVVQSGGK+GRDIVVLGVEK+ILNPEEIEK+KICALDDNVCMAFAGLTADAR+LTVEDPVTVEYITR+LYQTDPSGTYHAWKANAIGR+NIELAVMR+NYTDEAIETDDLTIKLVIKALLEGK+RPFGISALIVGFDFDGTPR+YVAEIEKEKEENEK	175(70.56%)	AITVFSPDGHLFQVEYAQEAVKK+ALLEVVQSGGK+EFLEKNYTDEAIETDDLTIK+GRDIVVLGVEK+ILNPEEIEK+KICALDDNVCMAFAGLTADAR+LTVEDPVTVEYITR+LYQTDPSGTYHAWK+MSYDRAITVFSPDGHLFQVEYAQEAVK+NIELAVMR+RPFGISALIVGFDFDGTPR+YVAEIEKEKEENEK	191(77.02%)	AITVFSPDGHLFQVEYAQEAVKK+ALLEVVQSGGK+DIVVLGVEKK+GRDIVVLGVEK+ILNPEEIEK+KICALDDNVCMAFAGLTADAR+LTVEDPVTVEYITR+LYQTDPSGTYHAWK+NIELAVMR+NYTDEAIETDDLTIK+YVAEIEKEKEENEK	150(60.48%)	AITVFSPDGHLFQVEYAQEAVKK+ALLEVVQSGGK+GRDIVVLGVEK+ILNPEEIEK+KICALDDNVCMAFAGLTADAR+LTVEDPVTVEYITRYIASLK+LYQTDPSGTYHAWK+NIELAVMR+NYTDEAIETDDLTIK+RPFGISALIVGFDFDGTPR+VVNAPVFCPFK+YVAEIEKEKEENEK	176(70.97%)	AITVFSPDGHLFQVEYAQEAVKKGSTAVGVR+ALLEVVQSGGK+GRDIVVLGVEK+ILNPEEIEKYVAEIEK+KICALDDNVCMAFAGLTADAR+LTVEDPVTVEYITR+LYQTDPSGTYHAWK+NYTDEAIETDDLTIK+VVQSGGKNIELAVMR+YVAEIEKEKEENEK	162(65.32%)
RAN	B4DV51(128);H0YFC6(103);P62826(216);B5MDF5(233);J3KQE5(234);F5H018(199);	FNVWDTAGQEK+SNYNFEKPFLWLAR+VCENIPIVLCGNK+YVATLGVEVHPLVFHTNR	56(23.93%)	FNVWDTAGQEK+KYVATLGVEVHPLVFHTNR+LNCASAIFPASVGR+LVLVGDGGTGK+NLQYYDISAK+SNYNFEKPFLWLAR+VCENIPIVLCGNK	92(39.32%)	FNVWDTAGQEK+LVLVGDGGTGK+NLQYYDISAK+SNYNFEKPFLWLAR+VCENIPIVLCGNK+YVATLGVEVHPLVFHTNR	77(32.91%)	GPIKFNVWDTAGQEK+KNLQYYDISAK+KYVATLGVEVHPLVFHTNR+SNYNFEKPFLWLARK+VCENIPIVLCGNKVDIKDR	79(33.76%)	GPIKFNVWDTAGQEK+LVLVGDGGTGK+NLQYYDISAK+SNYNFEKPFLWLAR+VCENIPIVLCGNKVDIKDR+YVATLGVEVHPLVFHTNR	87(37.18%)	GPIKFNVWDTAGQEK+LVLVGDGGTGK+NVPNWHRDLVR+SNYNFEKPFLWLAR+VCENIPIVLCGNKVDIK+YVATLGVEVHPLVFHTNR	86(36.75%)
RPSA	P08865(295);C9J9K3(264);	ADHQPLTEASYVNLPTIALCNTDSPLR+AIVAIENPADVSVISSR+EHPWEVMPDLYFYRDPEEIEKEEQAAAEK+FAAATGATPIAGR+FTPGTFTNQIQAAFR+KSDGIYIINLK+YVDIAIPCNNK	123(41.69%)	AIVAIENPADVSVISSR+EHPWEVMPDLYFYRDPEEIEKEEQAAAEK+FAAATGATPIAGRFTPGTFTNQIQAAFR+FLAAGTHLGGTNLDFQMEQYIYK+FTPGTFTNQIQAAFREPR+KSDGIYIINLK+LLVVTDPRADHQPLTEASYVNLPTIALCNTDSPLR+SGALDVLQMK+YVDIAIPCNNKGAHSVGLMWWMLAR	196(66.44%)	ADHQPLTEASYVNLPTIALCNTDSPLR+AIVAIENPADVSVISSR+EHPWEVMPDLYFYRDPEEIEKEEQAAAEK+FAAATGATPIAGR+FLAAGTHLGGTNLDFQMEQYIYKRK+FTPGTFTNQIQAAFREPR+GAHSVGLMWWMLAR+GTISREHPWEVMPDLYFYRDPEEIEK+KSDGIYIINLK+LLVVTDPR+SGALDVLQMK+YVDIAIPCNNK	209(70.85%)	ADHQPLTEASYVNLPTIALCNTDSPLR+AIVAIENPADVSVISSR+EHPWEVMPDLYFYRDPEEIEKEEQAAAEK+FAAATGATPIAGR+FLAAGTHLGGTNLDFQMEQYIYKR+FTPGTFTNQIQAAFREPR+GAHSVGLMWWMLAR+KSDGIYIINLKR+LLVVTDPR+YVDIAIPCNNK	173(58.64%)	AIVAIENPADVSVISSR+FAAATGATPIAGR+FLAAGTHLGGTNLDFQMEQYIYKR+FTPGTFTNQIQAAFREPR+GAHSVGLMWWMLAR+GTISREHPWEVMPDLYFYRDPEEIEKEEQAAAEK+KSDGIYIINLK+LLVVTDPRADHQPLTEASYVNLPTIALCNTDSPLR+YVDIAIPCNNK	177(60.00%)	AIVAIENPADVSVISSR+EHPWEVMPDLYFYRDPEEIEKEEQAAAEK+FAAATGATPIAGR+FLAAGTHLGGTNLDFQMEQYIYKR+FTPGTFTNQIQAAFREPR+GAHSVGLMWWMLAR+KSDGIYIINLKR+LLVVTDPRADHQPLTEASYVNLPTIALCNTDSPLR+YVDIAIPCNNK	173(58.64%)
TUBB	E9PBJ4(243);P07437(444);Q5JP53(426);Q5ST81(372);	AILVDLEPGTMDSVR+ALTVPELTQQVFDAK+FPGQLNADLRK+FWEVISDEHGIDPTGTYHGDSDLQLDR+GHYTEGAELVDSVLDVVRK+GLKMAVTFIGNSTAIQELFKR+IMNTFSVVPSPK+ISEQFTAMFR+ISVYYNEATGGK+KEAESCDCLQGFQLTHSLGGGTGSGMGTLLISK+KEEVDEQMLNVQNK+LAVNMVPFPR+LHFFMPGFAPLTSR+LTTPTYGDLNHLVSATMSGVTTCLR+MREIVHIQAGQCGNQIGAK+NMMAACDPR+NSSYFVEWIPNNVK+SGPFGQIFRPDNFVFGQSGAGNNWAK+TAVCDIPPR+YLTVAAVFR	324(72.97%)	AILVDLEPGTMDSVR+ALTVPELTQQVFDAK+EIVHIQAGQCGNQIGAK+FPGQLNADLR+FWEVISDEHGIDPTGTYHGDSDLQLDR+GHYTEGAELVDSVLDVVRK+GRMSMKEVDEQMLNVQNK+IREEYPDRIMNTFSVVPSPK+ISEQFTAMFR+ISVYYNEATGGK+KEAESCDCLQGFQLTHSLGGGTGSGMGTLLISK+KLAVNMVPFPR+LHFFMPGFAPLTSR+LTTPTYGDLNHLVSATMSGVTTCLR+MAVTFIGNSTAIQELFKR+NMMAACDPR+NSSYFVEWIPNNVK+SGPFGQIFRPDNFVFGQSGAGNNWAK+TAVCDIPPR+YLTVAAVFR	331(74.55%)	AILVDLEPGTMDSVR+ALTVPELTQQVFDAK+EAESCDCLQGFQLTHSLGGGTGSGMGTLLISK+EEVDEQMLNVQNKNSSYFVEWIPNNVK+EIVHIQAGQCGNQIGAK+FPGQLNADLRK+FWEVISDEHGIDPTGTYHGDSDLQLDR+GHYTEGAELVDSVLDVVRK+IMNTFSVVPSPK+IREEYPDR+ISEQFTAMFR+ISVYYNEATGGK+KLAVNMVPFPR+LHFFMPGFAPLTSR+LTTPTYGDLNHLVSATMSGVTTCLR+MAVTFIGNSTAIQELFK+NMMAACDPR+SGPFGQIFRPDNFVFGQSGAGNNWAK+TAVCDIPPR+YLTVAAVFR	325(73.20%)	AILVDLEPGTMDSVR+ALTVPELTQQVFDAK+EEVDEQMLNVQNKNSSYFVEWIPNNVK+FPGQLNADLRK+FWEVISDEHGIDPTGTYHGDSDLQLDR+GHYTEGAELVDSVLDVVRK+IREEYPDRIMNTFSVVPSPK+ISEQFTAMFR+ISVYYNEATGGK+KEAESCDCLQGFQLTHSLGGGTGSGMGTLLISK+KLAVNMVPFPR+LHFFMPGFAPLTSRGSQQYR+LTTPTYGDLNHLVSATMSGVTTCLR+MAVTFIGNSTAIQELFKR+MREIVHIQAGQCGNQIGAK+MSMKEVDEQMLNVQNK+NMMAACDPR+NSSYFVEWIPNNVKTAVCDIPPRGLK+SGPFGQIFRPDNFVFGQSGAGNNWAK+YLTVAAVFRGRMSMK	374(84.23%)	AILVDLEPGTMDSVR+ALTVPELTQQVFDAK+FPGQLNADLRK+FWEVISDEHGIDPTGTYHGDSDLQLDR+GHYTEGAELVDSVLDVVRK+IREEYPDRIMNTFSVVPSPK+ISEQFTAMFRR+ISVYYNEATGGKYVPR+KEAESCDCLQGFQLTHSLGGGTGSGMGTLLISK+KEEVDEQMLNVQNK+KLAVNMVPFPR+LHFFMPGFAPLTSR+LTTPTYGDLNHLVSATMSGVTTCLR+MAVTFIGNSTAIQELFKR+MREIVHIQAGQCGNQIGAK+MSMKEVDEQMLNVQNKNSSYFVEWIPNNVK+NMMAACDPR+SGPFGQIFRPDNFVFGQSGAGNNWAK+TAVCDIPPRGLK+YLTVAAVFR	354(79.73%)	AILVDLEPGTMDSVR+ALTVPELTQQVFDAK+FPGQLNADLRK+FWEVISDEHGIDPTGTYHGDSDLQLDR+GHYTEGAELVDSVLDVVRK+IREEYPDRIMNTFSVVPSPK+ISEQFTAMFRR+ISVYYNEATGGKYVPR+KEAESCDCLQGFQLTHSLGGGTGSGMGTLLISK+KLAVNMVPFPR+LHFFMPGFAPLTSR+LTTPTYGDLNHLVSATMSGVTTCLR+MAVTFIGNSTAIQELFKR+MREIVHIQAGQCGNQIGAK+MSMKEVDEQMLNVQNK+NMMAACDPR+NSSYFVEWIPNNVK+SGPFGQIFRPDNFVFGQSGAGNNWAK+TAVCDIPPR+YLTVAAVFR	337(75.90%)
TUBB2B	Q9BVA1(445);	AILVDLEPGTMDSVR+EVDEQMLNVQNK+FPGQLNADLRK+FWEVISDEHGIDPTGSYHGDSDLQLER+GHYTEGAELVDSVLDVVRK+ISEQFTAMFR+LAVNMVPFPR+LHFFMPGFAPLTSR+LTTPTYGDLNHLVSATMSGVTTCLR+MREIVHIQAGQCGNQIGAK+MSATFIGNSTAIQELFK+NMMAACDPR+NSSYFVEWIPNNVK+SGPFGQIFRPDNFVFGQSGAGNNWAK+TAVCDIPPR	237(53.26%)	AILVDLEPGTMDSVR+ALTVPELTQQMFDSK+EIVHIQAGQCGNQIGAK+FPGQLNADLR+FWEVISDEHGIDPTGSYHGDSDLQLER+GHYTEGAELVDSVLDVVRK+GRMSMKEVDEQMLNVQNK+IREEYPDR+ISEQFTAMFR+KLAVNMVPFPR+LHFFMPGFAPLTSR+LTTPTYGDLNHLVSATMSGVTTCLR+MSATFIGNSTAIQELFKR+NMMAACDPR+NSSYFVEWIPNNVK+SGPFGQIFRPDNFVFGQSGAGNNWAK+TAVCDIPPR	265(59.55%)	AILVDLEPGTMDSVR+EIVHIQAGQCGNQIGAK+EVDEQMLNVQNK+FPGQLNADLR+FWEVISDEHGIDPTGSYHGDSDLQLER+GHYTEGAELVDSVLDVVRK+IMNTFSVMPSPK+IREEYPDR+ISEQFTAMFR+KLAVNMVPFPR+LHFFMPGFAPLTSR+LTTPTYGDLNHLVSATMSGVTTCLR+MSATFIGNSTAIQELFKR+NMMAACDPR+NSSYFVEWIPNNVK+SGPFGQIFRPDNFVFGQSGAGNNWAK+TAVCDIPPR	256(57.53%)	AILVDLEPGTMDSVR+ALTVPELTQQMFDSK+EVDEQMLNVQNKNSSYFVEWIPNNVK+FPGQLNADLRK+FWEVISDEHGIDPTGSYHGDSDLQLER+GHYTEGAELVDSVLDVVRK+ISEQFTAMFR+KLAVNMVPFPR+LHFFMPGFAPLTSRGSQQYR+LTTPTYGDLNHLVSATMSGVTTCLR+MREIVHIQAGQCGNQIGAK+MSATFIGNSTAIQELFKR+MSMKEVDEQMLNVQNK+NMMAACDPR+NSSYFVEWIPNNVKTAVCDIPPRGLK+SGPFGQIFRPDNFVFGQSGAGNNWAK	293(65.84%)	AILVDLEPGTMDSVR+EEYPDRIMNTFSVMPSPK+FPGQLNADLRK+FWEVISDEHGIDPTGSYHGDSDLQLER+GHYTEGAELVDSVLDVVRK+IREEYPDR+ISEQFTAMFRR+KLAVNMVPFPR+LHFFMPGFAPLTSR+LTTPTYGDLNHLVSATMSGVTTCLR+MREIVHIQAGQCGNQIGAK+MSATFIGNSTAIQELFKR+MSMKEVDEQMLNVQNKNSSYFVEWIPNNVK+NMMAACDPR+SGPFGQIFRPDNFVFGQSGAGNNWAK+TAVCDIPPRGLK	273(61.35%)	AILVDLEPGTMDSVR+ALTVPELTQQMFDSK+FPGQLNADLRK+FWEVISDEHGIDPTGSYHGDSDLQLER+GHYTEGAELVDSVLDVVRK+IMNTFSVMPSPK+IREEYPDR+ISEQFTAMFRR+KLAVNMVPFPR+LHFFMPGFAPLTSR+LTTPTYGDLNHLVSATMSGVTTCLR+MREIVHIQAGQCGNQIGAK+MSATFIGNSTAIQELFKR+MSMKEVDEQMLNVQNK+NMMAACDPR+NSSYFVEWIPNNVK+SGPFGQIFRPDNFVFGQSGAGNNWAK+TAVCDIPPR	279(62.70%)
TUBB3	A8K854(378);G3V2A3(189);G3V2N6(164);G3V3J6(55);G3V3R4(148);G3V4U2(51);G3V5W4(97);Q13509(450);G3V542(46);	AILVDLEPGTMDSVR+ALTVPELTQQMFDAK+FPGQLNADLRK+FWEVISDEHGIDPSGNYVGDSDLQLER+GHYTEGAELVDSVLDVVRK+GLKMSSTFIGNSTAIQELFK+IMNTFSVVPSPK+ISEQFTAMFR+LAVNMVPFPR+MREIVHIQAGQCGNQIGAK+MSSTFIGNSTAIQELFKR+NMMAACDPR+NSSYFVEWIPNNVK+SGAFGHLFRPDNFIFAHPAGR+SGAFGHLFRPDNFIFGK+SGAFGHLFRPDNFIFGQSGAGNNWAK	263(58.44%)	AILVDLEPGTMDSVR+ALTVPELTQQMFDAK+EIVHIQAGQCGNQIGAK+FPGQLNADLR+GHYTEGAELVDSVLDVVRK+GLKMSSTFIGNSTAIQELFK+IMNTFSVVPSPK+ISEQFTAMFR+KLAVNMVPFPR+NMMAACDPR+NSSYFVEWIPNNVKVAVCDIPPRGLK+SGAFGHLFRPDNFIFGQSGAGNNWAK	190(42.22%)	AILVDLEPGTMDSVR+ALTVPELTQQMFDAKNMMAACDPR+EIVHIQAGQCGNQIGAK+EVDEQMLAIQSK+FPGQLNADLRK+FWEVISDEHGIDPSGNYVGDSDLQLER+GHYTEGAELVDSVLDVVRK+IMNTFSVVPSPK+ISEQFTAMFR+ISVYYNEASSHK+KLAVNMVPFPR+LHFFMPGFAPLTAR+MSSTFIGNSTAIQELFKR+NSSYFVEWIPNNVK+SGAFGHLFRPDNFIFAHPAGR+SGAFGHLFRPDNFIFGQSGAGNNWAK+YLTVATVFR	272(60.44%)	AILVDLEPGTMDSVR+EVDEQMLAIQSK+FPGQLNADLRK+FWEVISDEHGIDPSGNYVGDSDLQLER+GHYTEGAELVDSVLDVVRK+GLKMSSTFIGNSTAIQELFK+GSQQYRALTVPELTQQMFDAK+IMNTFSVVPSPK+ISEQFTAMFR+ISVYYNEASSHK+KLAVNMVPFPR+LHFFMPGFAPLTAR+MREIVHIQAGQCGNQIGAK+MSSTFIGNSTAIQELFKR+NMMAACDPR+NSSYFVEWIPNNVK+SGAFGHLFRPDNFIFGQSGAGNNWAK+VAVCDIPPR	279(62.00%)	AILVDLEPGTMDSVR+ALTVPELTQQMFDAK+EVDEQMLAIQSK+FPGQLNADLRK+FWEVISDEHGIDPSGNYVGDSDLQLER+GHYTEGAELVDSVLDVVRK+GLKMSSTFIGNSTAIQELFKR+ISEQFTAMFRR+ISVYYNEASSHK+KECENCDCLQGFQLTHSLGGGTGSGMGTLLISK+KLAVNMVPFPR+LHFFMPGFAPLTAR+MREIVHIQAGQCGNQIGAK+NMMAACDPR+NSSYFVEWIPNNVK+SGAFGHLFRPDNFIFGQSGAGNNWAK+VAVCDIPPRGLKMSSTFIGNSTAIQELFK+VREEYPDRIMNTFSVVPSPK+YLTVATVFR	327(72.67%)	AILVDLEPGTMDSVR+ALTVPELTQQMFDAK+EEYPDRIMNTFSVVPSPK+FPGQLNADLRK+FWEVISDEHGIDPSGNYVGDSDLQLER+GHYTEGAELVDSVLDVVRK+ISEQFTAMFRR+ISVYYNEASSHK+KLAVNMVPFPR+LHFFMPGFAPLTAR+MREIVHIQAGQCGNQIGAK+MSMKEVDEQMLAIQSK+MSSTFIGNSTAIQELFKR+NMMAACDPR+NSSYFVEWIPNNVK+SGAFGHLFRPDNFIFGK+SGAFGHLFRPDNFIFGQSGAGNNWAK+VAVCDIPPR+YLTVATVFR	290(64.44%)
TUBB4A	M0QX14(110);M0QY85(107);M0QYM7(161);M0QZL7(158);M0R042(144);M0R0X0(103);M0R1I1(74);M0R2D3(155);M0R2T4(104);P04350(444);M0R278(167);M0QY37(109);	ALTVPELTQQMFDAK+AVLVDLEPGTMDSVR+FPGQLNADLRK+FWEVISDEHGIDPTGTYHGDSDLQLER+GLKMAATFIGNSTAIQELFKR+IMNTFSVVPSPK+ISEQFTAMFR+KEAESCDCLQGFQLTHSLGGGTGSGMGTLLISK+LAVNMVPFPR+LHFFMPGFAPLTSR+LTTPTYGDLNHLVSATMSGVTTCLR+MREIVHLQAGQCGNQIGAK+NMMAACDPR+NSSYFVEWIPNNVK+SGPFGQIFRPDNFVFGQSGAGNNWAK+SGPFGQIFRPDNFVFVETGFHR+TAVCDIPPR+VSQDGLDLLTS+YLTVAAVFR	312(70.27%)	ALTVPELTQQMFDAK+AVLVDLEPGTMDSVR+EIVHLQAGQCGNQIGAK+EVDEQMLSVQSKNSSYFVEWIPNNVK+FPGQLNADLR+FWEVISDEHGIDPTGTYHGDSDLQLER+GHYTEGAELVDAVLDVVR+IMNTFSVVPSPK+ISEQFTAMFR+KEAESCDCLQGFQLTHSLGGGTGSGMGTLLISK+KLAVNMVPFPR+LHFFMPGFAPLTSR+LTTPTYGDLNHLVSATMSGVTTCLR+MAATFIGNSTAIQELFKR+MSMKEVDEQMLSVQSK+NMMAACDPR+SGPFGQIFRPDNFVFGQSGAGNNWAK+SGPFGQIFRPDNFVFVETGFHR+TAVCDIPPR+YLTVAAVFR	342(77.03%)	ALTVPELTQQMFDAKNMMAACDPR+AVLVDLEPGTMDSVR+EAESCDCLQGFQLTHSLGGGTGSGMGTLLISK+EIVHLQAGQCGNQIGAK+FPGQLNADLRK+FWEVISDEHGIDPTGTYHGDSDLQLER+GHYTEGAELVDAVLDVVR+IMNTFSVVPSPK+INVYYNEATGGNYVPR+INVYYNEEFPDR+ISEQFTAMFR+KLAVNMVPFPR+LHFFMPGFAPLTSR+LTTPTYGDLNHLVSATMSGVTTCLR+NSSYFVEWIPNNVK+SGPFGQIFRPDNFVFDR+SGPFGQIFRPDNFVFGQSGAGNNWAK+TAVCDIPPRGLKMAATFIGNSTAIQELFK+YLTVAAVFR	339(76.35%)	AVLVDLEPGTMDSVR+EVDEQMLSVQSKNSSYFVEWIPNNVK+FPGQLNADLRK+FWEVISDEHGIDPTGTYHGDSDLQLER+GLKMAATFIGNSTAIQELFKR+GSQQYRALTVPELTQQMFDAK+IMNTFSVVPSPK+INVYYNEATGGNYVPR+ISEQFTAMFR+KEAESCDCLQGFQLTHSLGGGTGSGMGTLLISK+KLAVNMVPFPR+LHFFMPGFAPLTSRGSQQYR+LTTPTYGDLNHLVSATMSGVTTCLR+MREIVHLQAGQCGNQIGAK+NMMAACDPR+NSSYFVEWIPNNVKTAVCDIPPRGLK+SGPFGQIFRPDNFVFGESPSR+SGPFGQIFRPDNFVFGQSGAGNNWAK+TTSCLANPEPATTGQR+YLTVAAVFRGRMSMK	380(85.59%)	ALTVPELTQQMFDAK+AVLVDLEPGTMDSVR+ETEGPCSAVSAASSTLAAAAAPR+EVDEQMLSVQSKNSSYFVEWIPNNVK+FPGQLNADLRK+FWEVISDEHGIDPTGTYHGDSDLQLER+IMNTFSVVPSPK+INVYYNEATGGNYVPR+ISEQFTAMFRR+KEAESCDCLQGFQLTHSLGGGTGSGMGTLLISK+KLAVNMVPFPR+LHFFMPGFAPLTSR+LTTPTYGDLNHLVSATMSGVTTCLR+MREIVHLQAGQCGNQIGAK+NMMAACDPR+SGPFGQIFRPDNFVFDR+SGPFGQIFRPDNFVFGQSGAGNNWAK+TAVCDIPPRGLK+YLTVAAVFR	331(74.55%)	ALTVPELTQQMFDAK+AVLVDLEPGTMDSVR+EIVHLQAGQCGNQIGAK+FPGQLNADLRK+FWEVISDEHGIDPTGTYHGDSDLQLER+GLKMAATFIGNSTAIQELFK+IMNTFSVVPSPK+ISEQFTAMFRR+KEAESCDCLQGFQLTHSLGGGTGSGMGTLLISK+KLAVNMVPFPR+LHFFMPGFAPLTSR+LTTPTYGDLNHLVSATMSGVTTCLR+MAATFIGNSTAIQELFKR+NMMAACDPR+NSSYFVEWIPNNVK+SGPFGQIFRPDNFVFGQSGAGNNWAK+TAVCDIPPR+YLTVAAVFR	296(66.67%)
TUBB4B	P68371(445);	ALTVPELTQQMFDAK+AVLVDLEPGTMDSVR+EIVHLQAGQCGNQIGAK+EVDEQMLNVQNK+FPGQLNADLRK+FWEVISDEHGIDPTGTYHGDSDLQLER+GHYTEGAELVDSVLDVVRK+IMNTFSVVPSPK+INVYYNEATGGK+ISEQFTAMFR+KEAESCDCLQGFQLTHSLGGGTGSGMGTLLISK+LAVNMVPFPR+LHFFMPGFAPLTSR+LTTPTYGDLNHLVSATMSGVTTCLR+MSATFIGNSTAIQELFK+NMMAACDPR+NSSYFVEWIPNNVK+SGPFGQIFRPDNFVFGQSGAGNNWAK+TAVCDIPPR+YLTVAAVFR	316(71.01%)	ALTVPELTQQMFDAK+AVLVDLEPGTMDSVR+EIVHLQAGQCGNQIGAK+FPGQLNADLR+FWEVISDEHGIDPTGTYHGDSDLQLER+GHYTEGAELVDSVLDVVRK+GRMSMKEVDEQMLNVQNK+INVYYNEATGGK+IREEYPDRIMNTFSVVPSPK+ISEQFTAMFR+KEAESCDCLQGFQLTHSLGGGTGSGMGTLLISK+KLAVNMVPFPR+LHFFMPGFAPLTSR+LTTPTYGDLNHLVSATMSGVTTCLR+MSATFIGNSTAIQELFKR+NMMAACDPR+NSSYFVEWIPNNVK+SGPFGQIFRPDNFVFGQSGAGNNWAK+TAVCDIPPR+YLTVAAVFR	331(74.38%)	ALTVPELTQQMFDAKNMMAACDPR+AVLVDLEPGTMDSVR+EAESCDCLQGFQLTHSLGGGTGSGMGTLLISK+EIVHLQAGQCGNQIGAK+EVDEQMLNVQNK+FPGQLNADLRK+FWEVISDEHGIDPTGTYHGDSDLQLER+GHYTEGAELVDSVLDVVRK+IMNTFSVVPSPK+INVYYNEATGGK+IREEYPDR+ISEQFTAMFR+KLAVNMVPFPR+LHFFMPGFAPLTSR+LTTPTYGDLNHLVSATMSGVTTCLR+MSATFIGNSTAIQELFKR+NSSYFVEWIPNNVK+SGPFGQIFRPDNFVFGQSGAGNNWAK+TAVCDIPPR+YLTVAAVFR	325(73.03%)	AVLVDLEPGTMDSVR+EVDEQMLNVQNKNSSYFVEWIPNNVK+FPGQLNADLRK+FWEVISDEHGIDPTGTYHGDSDLQLER+GHYTEGAELVDSVLDVVRK+GSQQYRALTVPELTQQMFDAK+INVYYNEATGGKYVPR+IREEYPDRIMNTFSVVPSPK+ISEQFTAMFR+KEAESCDCLQGFQLTHSLGGGTGSGMGTLLISK+KLAVNMVPFPR+LHFFMPGFAPLTSRGSQQYR+LTTPTYGDLNHLVSATMSGVTTCLR+MREIVHLQAGQCGNQIGAK+MSATFIGNSTAIQELFKR+MSMKEVDEQMLNVQNK+NMMAACDPR+NSSYFVEWIPNNVKTAVCDIPPRGLK+SGPFGQIFRPDNFVFGQSGAGNNWAK+YLTVAAVFRGRM…	383(86.07%)	ALTVPELTQQMFDAK+AVLVDLEPGTMDSVR+FPGQLNADLRK+FWEVISDEHGIDPTGTYHGDSDLQLER+GHYTEGAELVDSVLDVVRK+INVYYNEATGGKYVPR+IREEYPDRIMNTFSVVPSPK+ISEQFTAMFRR+KEAESCDCLQGFQLTHSLGGGTGSGMGTLLISK+KLAVNMVPFPR+LHFFMPGFAPLTSR+LTTPTYGDLNHLVSATMSGVTTCLR+MREIVHLQAGQCGNQIGAK+MSATFIGNSTAIQELFKR+MSMKEVDEQMLNVQNKNSSYFVEWIPNNVK+NMMAACDPR+RKAFLHWYTGEGMDEMEFTEAESNMNDLVSEYQQYQDATAEEEGEFEEEAEEEVA+SGPFGQIFRPDNFVFGQSGAGNNWAK+TAVCDIP…	395(88.76%)	ALTVPELTQQMFDAK+AVLVDLEPGTMDSVR+EIVHLQAGQCGNQIGAK+FPGQLNADLRK+FWEVISDEHGIDPTGTYHGDSDLQLER+GHYTEGAELVDSVLDVVRK+INVYYNEATGGK+IREEYPDRIMNTFSVVPSPK+ISEQFTAMFRR+KEAESCDCLQGFQLTHSLGGGTGSGMGTLLISK+KLAVNMVPFPR+LHFFMPGFAPLTSR+LTTPTYGDLNHLVSATMSGVTTCLR+MSATFIGNSTAIQELFKR+MSMKEVDEQMLNVQNK+NMMAACDPR+NSSYFVEWIPNNVK+SGPFGQIFRPDNFVFGQSGAGNNWAK+TAVCDIPPR+YLTVAAVFR	331(74.38%)
ARF6	P62330(175);	FNVWDVGGQDK+HYYTGTQGLIFVVDCADRDR+ILMLGLDAAGK+LGQSVTTIPTVGFNVETVTYK	63(36.00%)	DAIILIFANK+HYYTGTQGLIFVVDCADRDR+IINDREMR+ILMLGLDAAGK+IRPLWR+LGQSVTTIPTVGFNVETVTYK+NVKFNVWDVGGQDK+NWYVQPSCATSGDGLYEGLTWLTSNYKS+QDLPDAMKPHEIQEK	133(76.00%)	FNVWDVGGQDK+ILMLGLDAAGK+LGQSVTTIPTVGFNVETVTYK+QDLPDAMKPHEIQEK	58(33.14%)	ILMLGLDAAGK	11(6.29%)	FNVWDVGGQDK+LGQSVTTIPTVGFNVETVTYK	32(18.29%)	N/A	N/A
ATP5B	F8VQY0(218);P06576(529);H0YH81(362);F8VPV9(518);F8W0P7(259);F8W079(284);	N/A	N/A	AHGGYSVFAGVGER+AIAELGIYPAVDPLDSTSR	33(6.24%)	AIAELGIYPAVDPLDSTSR+IMDPNIVGSEHYDVAR+SLQDIIAILGMDELSEEDK+VALVYGQMNEPPGAR	69(13.04%)	N/A	N/A	AIAELGIYPAVDPLDSTSR+EGNDLYHEMIESGVINLK+FLSQPFQVAEVFTGHMGK+FTQAGSEVSALLGR+GFQQILAGEYDHLPEQAFYMVGPIEEAVAK+IMDPNIVGSEHYDVAR+LVLEVAQHLGESTVR+VALVYGQMNEPPGAR+VVDLLAPYAK	155(29.30%)	AIAELGIYPAVDPLDSTSR+FLSQPFQVAEVFTGHMGK+FTQAGSEVSALLGR+IMNVIGEPIDER+IPSAVGYQPTLATDMGTMQER+LVLEVAQHLGESTVR+TIAMDGTEGLVR+VAAAPASGALR+VLDSGAPIKIPVGPETLGR	141(26.65%)
GSTP1	P09211(210);A8MX94(174);	DQQEAALVDMVNDGVEDLR+FQDGDLTLYQSNTILR	35(16.67%)	ASCLYGQLPK+CAALRMLLADQGQSWK+FQDGDLTLYQSNTILR+MLLADQGQSWKEEVVTVETWQEGSLK+PPYTVVYFPVR+TLGLYGKDQQEAALVDMVNDGVEDLR	105(50.00%)	ASCLYGQLPK+DQQEAALVDMVNDGVEDLR+FQDGDLTLYQSNTILR+MLLADQGQSWKEEVVTVETWQEGSLK+PPYTVVYFPVR	82(39.05%)	AFLASPEYVNLPINGNGKQ+ALPGQLKPFETLLSQNQGGK+ASCLYGQLPK+FQDGDLTLYQSNTILR+MLLADQGQSWKEEVVTVETWQEGSLK+PPYTVVYFPVR+TLGLYGKDQQEAALVDMVNDGVEDLR	128(60.95%)	N/A	N/A	DQQEAALVDMVNDGVEDLR+FQDGDLTLYQSNTILR+MLLADQGQSWK+PPYTVVYFPVR	57(27.14%)
JUP	C9JPI2(86);C9JTX4(235);F5GWP8(591);P14923(745);C9JK18(296);C9J826(277);	AAMIVNQLSK+ALMGSPQLVAAVVR+CTTSILHNLSHHR+DPMNRMEIFRLNTIPLFVQLLYSSVENIQR+EAMCPGVSGEDSSLLLATQVEGQATNLQR+GIMEEDEACGR+LEQEIATYR+LLNDEDPVVVTK+LLNQPNQWPLVK+LVQNCLWTLR+MEEIVEGCTGALHILAR+NEGTATYAAAVLFR+NLALCPANHAPLQEAAVIPR+SAIVHLINYQDDAELATR+TMQNTSDLDTAR+VLDELTLAR+VLSVCPSNKPAIVEAGGMQALGK	263(35.30%)	AAMIVNQLSK+ADLEMQIENLKEELAYLK+AGDKDDITEPAVCALR+ALMGSPQLVAAVVRTMQNTSDLDTAR+ALPELTK+CTTSILHNLSHHR+EAMCPGVSGEDSSLLLATQVEGQATNLQR+EGLLAIFK+GIMEEDEACGR+HPEAEMAQNSVR+HVAAGTQQPYTDGVR+LAADDFR+LAEPSQLLK+LLNDEDPVVVTK+LLNQPNQWPLVK+LNYGIPAIVK+LVQLLVK+LVQNCLWTLR+MEEIVEGCTGALHILAR+MVPLLNK+NEGTATYAAAVLFRISEDKNPDYR+NKTLVTQNSGVEALIHAILRAGDK+NLALCPANHAPLQEAAVIPR+NLSDVATKQEGLESVLK+QEGLESVLKILVNQLSVDDVNVLTCATGTLSNLT…	546(73.29%)	AAMIVNQLSK+AGDKDDITEPAVCALR+ALMGSPQLVAAVVRTMQNTSDLDTAR+DAEDWFFSK+EAMCPGVSGEDSSLLLATQVEGQATNLQR+EGLLAIFK+GIMEEDEACGR+HVAAGTQQPYTDGVR+ILVNQLSVDDVNVLTCATGTLSNLTCNNSK+ISEDKNPDYR+LAADDFR+LAEPSQLLK+LEQEIATYR+LIILANGGPQALVQIMRNYSYEK+LLNDEDPVVVTK+LLNQPNQWPLVK+LLWTTSR+LNTIPLFVQLLYSSVENIQR+LNYGIPAIVK+LVQLLVK+LVQNCLWTLR+MAVRLADGLQK+MEEIVEGCTGALHILAR+MVPLLNK+NEGTATYAAAVLFR+NHEEEMNALR+NLALCPANHAPLQEAAVIPR+QEG…	538(72.21%)	ADLEMQIENLKEELAYLK+AGDKDDITEPAVCALR+ALMGSPQLVAAVVR+EAMCPGVSGEDSSLLLATQVEGQATNLQR+EVATNSELVQSGK+LAADDFR+LVQNCLWTLR+MEEIVEGCTGALHILARDPMNR+SAIVHLINYQDDAELATR+TMQNTSDLDTAR+TRLEQEIATYRR+VLDELTLAR	180(24.16%)	AGDKDDITEPAVCALR+CTTSILHNLSHHR+LAADDFR+LEQEIATYR+NEGTATYAAAVLFRISEDK+NKTLVTQNSGVEALIHAILR+SAIVHLINYQDDAELATR+TKFETEQALR+VLDELTLAR+VSVELTNSLFK+VTEWQQTYTYDSGIHSGANTCVPSVSSK	160(21.48%)	N/A	N/A
KRT10	P13645(584);	DAEAWFNEK+IRLENEIQTYR+ISSSKGSLGGGFSSGGFSGGSFSR+NQILNLTTDNANILLQIDNAR+NVSTGDVNVEMNAAPGVDLTQLLNNMR+QSLEASLAETEGR+QSVEADINGLR+SKELTTEIDNNIEQISSYK+SQYEQLAEQNR+VLDELTLTK+VRALEESNYELEGK+VTMQNLNDR	178(30.48%)	ADLEMQIESLTEELAYLKK+ALEESNYELEGK+IRLENEIQTYR+ISSSKGSLGGGFSSGGFSGGSFSR+KDAEAWFNEK+LAADDFR+LKYENEVALRQSVEADINGLR+NVQALEIELQSQLALK+NVSTGDVNVEMNAAPGVDLTQLLNNMR+QSLEASLAETEGR+QSVEADINGLRR+RVLDELTLTK+SEITELRR+SGGGGGGGGCGGGGGVSSLR+SKELTTEIDNNIEQISSYK+SLLEGEGSSGGGGR+SQYEQLAEQNRK+TIDDLKNQILNLTTDNANILLQIDNAR+VTMQNLNDRLASYLDKVR	300(51.37%)	ALEESNYELEGK+DAEAWFNEK+GSLGGGFSSGGFSGGSFSR+GSSGGGCFGGSSGGYGGLGGFGGGSFR+LAADDFR+LASYLDK+LENEIQTYR+LKYENEVALR+NVSTGDVNVEMNAAPGVDLTQLLNNMR+SQYEQLAEQNRK+TIDDLKNQILNLTTDNANILLQIDNAR+VLDELTLTK+VTMQNLNDR	184(31.51%)	ALEESNYELEGK+ELTTEIDNNIEQISSYK+GSYGSSSFGGSYGGIFGGGSFGGGSFGGGSFGGGGFGGGGFGGGFGGGFGGDGGLLSGNEK+IRLENEIQTYR+ISSSKGSLGGGFSSGGFSGGSFSR+KDAEAWFNEK+LAADDFR+LASYLDKVR+LKYENEVALR+QSLEASLAETEGR+QSVEADINGLRR+SQYEQLAEQNRK+VLDELTLTK+VTMQNLNDR+YCVQLSQIQAQISALEEQLQQIR	239(40.92%)	ALEESNYELEGK+GSLGGGFSSGGFSGGSFSR+LENEIQTYR+SQYEQLAEQNRK	52(8.90%)	ALEESNYELEGKIK+IRLENEIQTYR+ISSSKGSLGGGFSSGGFSGGSFSR+LKYENEVALR+NHEEEMKDLRNVSTGDVNVEMNAAPGVDLTQLLNNMR+QSLEASLAETEGR+QSVEADINGLRR+SKELTTEIDNNIEQISSYK+SLLEGEGSSGGGGR+SQYEQLAEQNRKDAEAWFNEK+VLDELTLTK+VTMQNLNDRLASYLDKVR	202(34.59%)
KRT16	P08779(473);K7ENW6(162);	LEQEIATYR+VLDELTLAR+VTMQNLNDR+YCMQLSQIQGLIGSVEEQLAQLR	50(10.57%)	ALEEANADLEVK+APSTYGGGLSVSSR+IIAATIENAQPILQIDNAR+ILNEMRDQYEQMAEK+IRDWYQR+LAADDFR+TDLEMQIEGLKEELAYLR+TEELNKEVASNSELVQSSR+TKYEHELALR+TRLEQEIATYR+VLDELTLAR+VTMQNLNDRLASYLDKVR	159(33.62%)	ALEEANADLEVK+APSTYGGGLSVSSR+ASLENSLEETK+DAETWFLSK+DYSPYFK+GQTGGDVNVEMDAAPGVDLSR+IIAATIENAQPILQIDNAR+LAADDFR+LASYLDK+LEQEIATYR+NHEEEMLALR+QTVEADVNGLR+RVLDELTLAR+TDLEMQIEGLKEELAYLR+TEELNKEVASNSELVQSSR+VTMQNLNDR	193(40.80%)	LAADDFR+LASYLDKVR+TEELNKEVASNSELVQSSR+TRLEQEIATYRR+VLDELTLAR+VLQGLEIELQSQLSMK+VTMQNLNDR	81(17.12%)	N/A	N/A	N/A	N/A
KRT17	K7EPJ9(231);Q04695(432);K7ESE1(95);	LAADDFR+LEQEIATYR+TKFETEQALR+VLDELTLAR	35(8.10%)	ADLEMQIENLKEELAYLK+ALEEANTELEVK+EVATNSELVQSGK+IRDWYQR+LAADDFR+LASYLDKVR+TKFETEQALR+TRLEQEIATYR+VLDELTLAR	96(22.22%)	DAEDWFFSK+LAADDFR+LASYLDK+LEQEIATYR+NHEEEMNALR+RVLDELTLAR+TEELNREVATNSELVQSGK+TKFETEQALR+TMQALEIELQSQLSMK	97(22.45%)	EVATNSELVQSGK+LAADDFR+LASYLDKVR+TKFETEQALR+TRLEQEIATYRR+VLDELTLAR	60(13.89%)	LAADDFR+LASYLDKVR+LEQEIATYR+TKFETEQALR+VLDELTLAR	44(10.19%)	LEQEIATYR+TKFETEQALR+VLDELTLAR	28(6.48%)
KRT20	P35900(424);	HTVNYGSDLTGGGDLFVGNEK+LEQEIATYR+RTSQSLEIELQSHLSMK	47(11.08%)	TRLEQEIATYR	11(2.59%)	LEQEIATYR	9(2.12%)	CVLQIDNAK+HTVNYGSDLTGGGDLFVGNEK+LGTTPSVYGGAGGR+QTAVLQQQVTVNTEELKGTEVQLTELRR+QWYETNAPR+TRLEQEIATYRR+TTEYQLSTLEER+VVSSEVKEVEENI	118(27.83%)	LEQEIATYR	9(2.12%)	N/A	N/A
KRT5	F8VV57(132);P13647(590);F8VU69(147);F8W0C6(179);H0YI76(201);H0YIN9(196);	ISISTSGGSFR+NLDLDSIIAEVK+SFSTASAITPSVSR	37(6.27%)	FASFIDK+GRLDSELRNMQDLVEDFK+ISISTSGGSFR+LLREYQELMNTK+NKYEDEINKR+NLDLDSIIAEVK+QNLEPLFEQYINNLR+SFSTASAITPSVSR+TEAESWYQTK+WTLLQEQGTK+YEELQQTAGR	129(21.86%)	FLEQQNK+GLGVGFGSGGGSSSSVK+GRLDSELR+ISISTSGGSFR+NKYEDEINKR+NLDLDSIIAEVK+QLDSIVGER+QNLEPLFEQYINNLR+SFSTASAITPSVSR+WTLLQEQGTK	113(19.15%)	ISISTSGGSFR+VSLAGACGVGGYGSR	26(4.41%)	FASFIDK+FLEQQNK+MFFDAELSQMQTHVSDTSVVLSMDNNR+QCANLQNAIADAEQR+SRTEAESWYQTKYEELQQTAGR	78(13.22%)	N/A	N/A
LGALS3BP	K7EJY8(144);K7EKQ5(210);K7EP36(259);K7ERZ6(131);K7ES75(88);Q08380(585);K7EJD3(205);K7EQT9(48);	AAFGQGSGPIMLDEVQCTGTEASLADCK+AAIPSALDTNSSK+ALMLCEGLFVADVTDFEGWK+ASHEEVEGLVEK+AVDTWSWGER+CFHKLASAYGAR+DAGVVCTNETR+ELSEALGQIFDSQR+EPGSNVTMSVDAECVPMVR+GQWGTVCDNLWDLTDASVVCRALGFENATQALGR+IYTSPTWSAFVTDSSWSAR+KTLQALEFHTVPFQLLAR+RGPLVKYSSDYFQAPSDYR+RIDITLSSVK+SDLAVPSELALLK+SLGWLK+SQLVYQSR+STHTLDLSR+STSSFPCPAGHFNGFRTVIRPFYLTNSSGVD+VEIFYR+YKGLNLTEDTYKPR+YYPYQSFQTPQHPSFLFQDKR	347(59.32%)	AAFGQGSGPIMLDEVQCTGTEASLADCKSLGWLK+AAIPSALDTNSSK+ALGFENATQALGR+ALMLCEGLFVADVTDFEGWK+ASHEEVEGLVEKIR+AVDTWSWGERASHEEVEGLVEK+DAGVVCTNETR+EPGSNVTMSVDAECVPMVRDL+GQWGTVCDNLWDLTDASVVCR+IYTSPTWSAFVTDSSWSARK+KSQLVYQSR+KTLQALEFHTVPFQLLAR+LADGGATNQGRVEIFYR+RGPLVKYSSDYFQAPSDYR+RIDITLSSVK+SDLAVPSELALLK+SGGSDRTIAYENK+STHTLDLSRELSEALGQIFDSQR+STSSFPCPAGHFNGFR+TVIRPFYLTNSSGVD+YFYSR+YKGLNLTEDTYKPR+YYPYQSFQTPQHPSFL…	382(65.30%)	AAFGQGSGPIMLDEVQCTGTEASLADCK+AAIPSALDTNSSK+ALGFENATQALGR+ALMLCEGLFVADVTDFEGWK+ASHEEVEGLVEK+ATAQASLPSSSPR+AVDTWSWGER+CPWTCMPMQWPQGTPCWR+DAGVVCTNETR+DAGVVCTNGTSTPEGLTSPCR+ELSEALGQIFDSQR+EPGSNVTMSVDAECVPMVRDL+GQWGTVCDNLWDLTDASVVCR+IRFPMMLPEELFELQFNLSLYWSHEALFQK+IYTSPTWSAFVTDSSWSARK+KSQLVYQSR+KTLQALEFHTVPFQLLAR+LADGGATNQGRVEIFYR+LASAYGAR+RIDITLSSVK+SDLAVPSELALLK+SLGWLK+STHTLDLSR+STSSFPCPAGHFNGFR+TIAY…	441(75.38%)	AAFGQGSGPIMLDEVQCTGTEASLADCKSLGWLK+AAIPSALDTNSSK+ALGFENATQALGR+ALMLCEGLFVADVTDFEGWK+AVDTWSWGERASHEEVEGLVEKIR+DAGVVCTNGTSTPEGLTSPCR+EPGSNVTMSVDAECVPMVRDL+GQWGTVCDNLWDLTDASVVCR+IYTSPTWSAFVTDSSWSARKSQLVYQSR+KTLQALEFHTVPFQLLAR+LADGGATNQGRVEIFYR+RGPLVKYSSDYFQAPSDYR+RIDITLSSVKCFHK+SDLAVPSELALLK+STHTLDLSRELSEALGQIFDSQR+STSSFPCPAGHFNGFR+TIAYENK+TVIRPFYLTNSSGVD+VSWSLVYLPTIQSCWNYGFSCSSDELPVLGLTK+YKGLNLTEDT…	418(71.45%)	AAFGQGSGPIMLDEVQCTGTEASLADCK+AAIPSALDTNSSK+ASHEEVEGLVEK+ATAQASLPSSSPR+AVDTWSWGER+EPGSNVTMSVDAECVPMVRDL+GQWGTVCDNLWDLTDASVVCR+IYTSPTWSAFVTDSSWSAR+KTLQALEFHTVPFQLLAR+LADGGATNQGRVEIFYR+QSSASTSWPLPMGPGSCR+RIDITLSSVK+SDLAVPSELALLK+STHTLDLSRELSEALGQIFDSQR+STSSFPCPAGHFNGFRTVIRPFYLTNSSGVD+TIAYENK+YKGLNLTEDTYKPR+YSSDYFQAPSDYR+YYPYQSFQTPQHPSFLFQDKR	322(55.04%)	AAFGQGSGPIMLDEVQCTGTEASLADCK+ALGFENATQALGR+ALMLCEGLFVADVTDFEGWK+ASHEEVEGLVEKIR+AVDTWSWGER+ELSEALGQIFDSQR+EPGSNVTMSVDAECVPMVRDL+GLNLTEDTYKPR+GQWGTVCDNLWDLTDASVVCR+HERDAGVVCTNGTSTPEGLTSPCR+IYTSPTWSAFVTDSSWSARK+KSQLVYQSR+KTLQALEFHTVPFQLLAR+LADGGATNQGRVEIFYR+QSSASTSWPLPMGPGSCR+RIDITLSSVK+SDLAVPSELALLK+SLGWLK+STHTLDLSR+STSSFPCPAGHFNGFR+TIAYENK+TVIRPFYLTNSSGVD+YSSDYFQAPSDYR+YYPYQSFQTPQHPSFLFQDKR	369(63.08%)
NAGK	Q9UJ70(344);	LGILTHLYR	9(2.62%)	N/A	N/A	N/A	N/A	N/A	N/A	HIGHLLPMDYSANAIAFYSYTFS+SLGLSLSGGDQEDAGR	39(11.34%)	N/A	N/A
NME2P1	O60361(137);	DRPFFPGLVK+GDFCIQVGR+SCAHDWVYE+VMLGETNPADSKPGTIR	45(32.85%)	DRPFFPGLVK+GDFCIQVGR+SCAHDWVYE+VMLGETNPADSKPGTIR+YMNSGPVVAMVWEGLNVVK	64(46.72%)	DRPFFPGLVK+FKPEELVDYK+GDFCIQVGR+SCAHDWVYE+VMLGETNPADSKPGTIR+YMNSGPVVAMVWEGLNVVK	74(54.01%)	GDFCIQVGR+SCAHDWVYE+VMLGETNPADSKPGTIR	35(25.55%)	DRPFFPGLVK+GDFCIQVGR+SCAHDWVYE+VMLGETNPADSKPGTIR	45(32.85%)	GDFCIQVGR+SCAHDWVYE+VMLGETNPADSKPGTIR	35(25.55%)
PABPC4	B1ANR0(615);B1ANR1(129);E9PIA5(39);H0Y5F5(550);H0YEQ8(112);H0YEU6(249);Q13310(644);	N/A	N/A	ALDTMNFDVIK+ALYDTFSAFGNILSCK+EFSPFGSITSAK+GFGFVCFSSPEEATK+ITGMLLEIDNSELLHMLESPESLR+MNAAASSYPMASLYVGDLHSDVTEAMLYEK+NFGEEVDDESLKELFSQFGK+RSLGYAYVNFQQPADAER+SGVGNVFIKNLDKSIDNK+WQQGGRPQGFQGMPSAIR	182(28.26%)	AHLTNQYMQRVAGMR+ALDTMNFDVIK+ALYDTFSAFGNILSCK+EFTNVYIK+GFGFVCFSSPEEATK+GYAFVHFETQEAADK+MNGMLLNDRK+SLGYAYVNFQQPADAER+WQQGFQGMPSAIR+WQQGGRPQGFQGMPSAIR	138(21.43%)	N/A	N/A	ALDTMNFDVIK+ALYDTFSAFGNILSCK+GFGFVCFSSPEEATK+GYAFVHFETQEAADK+IVGSKPLYVALAQR+NLDDTIDDEKLRK+RSLGYAYVNFQQPADAER+WQQGGRPQGFQGMPSAIR	120(18.63%)	AKEFTNVYIK+ALYDTFSAFGNILSCK+FSPAGPVLSIRVCR+GFGFVCFSSPEEATK+LFPLIQTMHSNLAGK+MNGMLLNDR+NLDDTIDDEKLR+RSLGYAYVNFQQPADAER+SGVGNVFIKNLDKSIDNK	127(19.72%)
PCBP1	Q15365(356);	AITIAGVPQSVTECVK+INISEGNCPER	27(7.58%)	AITIAGVPQSVTECVK+CSDAAGYPHATHDLEGPPLDAYSIQGQHTISPLDLAK+ESTGAQVQVAGDMLPNSTER+IITLTGPTNAIFK+INISEGNCPER+LVVPATQCGSLIGK	111(31.18%)	AITIAGVPQSVTECVK+ESTGAQVQVAGDMLPNSTER+INISEGNCPER+LVVPATQCGSLIGK+VMTIPYQPMPASSPVICAGGQDR	84(23.60%)	AITIAGVPQSVTECVK+DAGVTESGLNVTLTIR+ESTGAQVQVAGDMLPNSTER+INISEGNCPER+QICLVMLETLSQSPQGR+QQSHFAMMHGGTGFAGIDSSSPEVK+QVTITGSAASISLAQYLINAR+VMTIPYQPMPASSPVICAGGQDR	149(41.85%)	AITIAGVPQSVTECVK+DAGVTESGLNVTLTIR+ESTGAQVQVAGDMLPNSTER+IITLTGPTNAIFK+INISEGNCPER	76(21.35%)	AITIAGVPQSVTECVK+ESTGAQVQVAGDMLPNSTER+INISEGNCPER	47(13.20%)
PDE4DIP	E9PJ64(2431);F8WAP3(2482);Q5VU43-8(310);	N/A	N/A	DLQMQLVDPEDIPAMER+DPGPQSAFSLPGSTQHLR+DTVKSFEDLLRSNDIDYYLGQSFR+HNQELRKALQQLQEELQNK+KENFSLKLR+KERESQMELSALQSMMAVQEEELQVQAADMESLTR+LLLSEATVFAQANELEK+LRDVLSSNEATMQSMESLLR+QIQVDLQDLGYETCGR+SPSSTSFLSDELEACSDMDIVSEYTHYEEKK+STLGDLDTVAGLEKELSNAK+TWADVENLNSQNEAELRR+VASVESQGQEISGNR	259(10.44%)	N/A	N/A	N/A	N/A	N/A	N/A	EETTSPECEEHNSLKEMVLMEGLCSEQGR+EQLLQEFRELLQYR+ERESQMELSALQSMMAVQEEELQVQAADMESLTR+GQLEQSIQGNNCLRLQLQQQLESGAGK+KDLESLIQR+LRDVLSSNEATMQSMESLLR+QCVQFVEAAAHESEQQKEASWK+QQLFESLQSELQIYEALYGNSK+RPEPAGSWAAAAEEEEAAAAATPWMR+SLSVTSDYSSSLERPWK+VGESTERELLELR	233(9.39%)
POTEE	Q6S8J3(1075);	AGFAGDDAPR+AVFPSIVGRPR+DLYTNTVLSGGTTMYPGMAHRMQKEIAALAPSMMK+ESGKSNVGTSGDHDDSAMKTLR+HESNNVGLLENLTNGVTAGNGDNGLIPQR+IWHHTFYNELR+LCYVALDFEQEMATAASSSSLEK+QEYDESGPSIVHR+SYELPDGQVITIGNERFR	172(16.00%)	AVFPSIVGRPR+DLIVMLRDTDVNK+EEIAMLRLELDTMK+EKLCYVALDFEQEMATAASSSSLEK+ELENFMAIEEMK+IWHHTFYNELR+KDLYTNTVLSGGTTMYPGMAHR+MQKEIAALAPSMMKIR+NDNLLKALQLNELTMDDDTAVLVIDNGSGMCKAGFAGDDAPR+QEYDESGPSIVHR+QMPKYSSENSNPEQDLKLTSEEESQR+RGILTLK+SKVGAWGDYDDSAFMEPRYHVR+SNVGTSGDHDDSAMKTLR+SYELPDGQVITIGNER+VAPEEHPILLTEAPLNPK	286(26.60%)	ALQLNELTMDDDTAVLVIDNGSGMCKAGFAGDDAPR+AVFPSIVGRPR+EKLCYVALDFEQEMATAASSSSLEK+GSGKSNVGASGDHDDSAMKTLR+IWHHTFYNELR+KDLYTNTVLSGGTTMYPGMAHR+LLLDRRCQLNVLDNK+QEYDESGPSIVHR+QIEVVEKMNSELSLSCK+QQGMMGGMHQKESYVGKEAQSK+RGILTLK+SYELPDGQVITIGNERFR+TPENQQFPDNESEEYHR+TPESQQFPDTENEEYHSDEQNDTQK+YPMEHGIITNWDDMEK	277(25.77%)	AGFAGDDAPR+AVFPSIVGRPR+EIAALAPSMMKIR+ELENFMAIEEMKKHGSTHVGFPENLTNGATAGNGDDGLIPPR+ILTERGYRFTTMAER+IWHHTFYNELR+LCYVALDFEQEMATAASSSSLEK+QEYDESGPSIVHRK+SYELPDGQVITIGNER+TPESQQFPDTENEEYHSDEQNDTQK+VAPEEHPILLTEAPLNPK+VVEVDSMPAASSVK	212(19.72%)	AAWWGKVPR+AGFAGDDAPR+ALQLNELTMDDDTAVLVIDNGSGMCK+AVFPSIVGRPR+DLIVMLRDTDVNK+FTTMAEREIVRDIK+GILTLKYPMEHGIITNWDDMEKIWHHTFYNELR+HESNNVGLLENLTNGVTAGNGDNGLIPQRK+KDLYTNTVLSGGTTMYPGMAHR+LCYVALDFEQEMATAASSSSLEKSYELPDGQVITIGNER+LDLAGRELPDYLMK+MQKEIAALAPSMMKIR+MVVEVDSMPAASSVK+QEYDESGPSIVHRK	266(24.74%)	ALQLNELTMDDDTAVLVIDNGSGMCKAGFAGDDAPR+AVFPSIVGRPR+DGDRELENFMAIEEMK+DLYTNTVLSGGTTMYPGMAHR+EKDVLHENSTLREEIAMLR+IWHHTFYNELR+LCYVALDFEQEMATAASSSSLEK+LELDTMKHQSQLREK+MQKEIAALAPSMMK+QEYDESGPSIVHRK+RGILTLK+SNVGTSGDHDDSAMKTLR+SYELPDGQVITIGNER+TALHLASANGNSEVVK+TPENQQFPDNESEEYHR	254(23.63%)
POTEF	A5A3E0(1075);	AGFAGDDAPR+AVFPSIVGRPR+DLYTNTVLSGGTTMYPGMAHRMQKEIAALAPSMMK+ELENFMAIEEMKK+ESGKSNVGTSGDHDDSAMKTLR+HESNNVGLLENLTNGVTAGNGDNGLIPQR+IWHHTFYNELR+LCYVALDFEQEMATVASSSSLEK+MSQEPEINKDGDREVEEEMK+QEYDESGPSIVHR+STHVGFPENLTNGATAGNGDDGLIPPRKSR+SYELPDGQVITIGNERFR+TALHLASANGNSEVVK	251(23.35%)	ALLLYGADIESK+AVFPSIVGRPR+DILHENSTLR+DLIVMLRDTDVNK+EEIAMLRLELDTMK+ELENFMAIEEMKKHR+ESYVGKEAQSK+EYAVSSHHHVICQLLSDYK+IWHHTFYNELR+KDLYTNTVLSGGTTMYPGMAHR+LCYVALDFEQEMATVASSSSLEK+MQKEIAALAPSMMKIR+MVVEVDSMPAASSVK+NDNLLKALQLNELTMDDDTAVLVIDNGSGMCKAGFAGDDAPR+QEYDESGPSIVHR+QMPKYSSENSNPEQDLKLTSEEESQR+RGILTLK+SKVGAWGDYDDSAFMEPRYHVR+SNVGTSGDHDDSAMKTLR+STHVGFPENLTNGATAGNGDDGLIPPRK+SYELPDGQVITIGNER+TTGIVMDSGDGVTH…	394(36.65%)	ALQLNELTMDDDTAVLVIDNGSGMCKAGFAGDDAPR+AVFPSIVGRPR+GSENSQPEKMSQEPEINK+GSGKSNVGASGDHDDSAMKTLR+ISSENSNPEQDLK+IWHHTFYNELR+KDLYTNTVLSGGTTMYPGMAHR+KEKDILHENSTLR+LLLDRRCQLNVLDNK+QEYDESGPSIVHR+QIEVVEKMNSELSLSCK+QQGMMGGMHQKESYVGKEAQSK+RGILTLK+SQEPEINKDGDRELENFMAIEEMK+SYELPDGQVITIGNERFR+TPENQQFPDNESEEYHR+TPESQQFPDTENEEYHSDEQNDTQK+VVEVDSMPAASSVK+YPMEHGIITNWDDMEK	334(31.07%)	AGFAGDDAPR+AVFPSIVGRPR+EIAALAPSMMKIR+EKDILHENSTLREEIAMLR+HRSTHVGFPENLTNGATAGNGDDGLIPPR+IWHHTFYNELR+LCYVALDFEQEMATVASSSSLEK+QEYDESGPSIVHRK+SYELPDGQVITIGNER+TPESQQFPDTENEEYHSDEQNDTQK+VVEVDSMPAASSVK	185(17.21%)	AAWWGKVPR+AGFAGDDAPR+ALQLNELTMDDDTAVLVIDNGSGMCK+AVFPSIVGRPR+DILHENSTLREEIAMLRLELDTMK+DLIVMLRDTDVNK+EKLCYVALDFEQEMATVASSSSLEK+FTTMAEREIVRDIK+GILTLKYPMEHGIITNWDDMEKIWHHTFYNELR+HESNNVGLLENLTNGVTAGNGDNGLIPQRK+KDLYTNTVLSGGTTMYPGMAHR+LDLAGRELPDYLMK+MQKEIAALAPSMMKIR+MVVEVDSMPAASSVK+QEYDESGPSIVHRK+QMLKISSENSNPEQDLK+QQGMMGGMHQKESYVGK+STHVGFPENLTNGATAGNGDDGLIPPR+SYELPDGQVITIGNER+VAPEEHPVLLTEATLNPK	371(34.51%)	AGFAGDDAPR+AVFPSIVGRPR+DGDRELENFMAIEEMK+DLYTNTVLSGGTTMYPGMAHR+FKGSENSQPEKMSQEPEINK+IWHHTFYNELR+KEKDILHENSTLR+LELDTMKHQSQLREK+QEYDESGPSIVHRK+RGILTLK+SNVGTSGDHDDSAMKTLR+SYELPDGQVITIGNER+TALHLASANGNSEVVK	188(17.49%)
TUBB2A	Q13885(445);	N/A	N/A	AILVDLEPGTMDSVR+ALTVPELTQQMFDSK+EIVHIQAGQCGNQIGAK+EVDEQMLNVQNK+FPGQLNADLR+GHYTEGAELVDSVLDVVRK+INVYYNEAAGNK+ISEQFTAMFR+KLAVNMVPFPR+LHFFMPGFAPLTSR+LTTPTYGDLNHLVSATMSGVTTCLR+MSATFIGNSTAIQELFK+NMMAACDPR+NSSYFVEWIPNNVK+SGPFGQIFRPDNFVFGQSGAGNNWAK+TAVCDIPPR	235(52.81%)	AILVDLEPGTMDSVR+EIVHIQAGQCGNQIGAK+EVDEQMLNVQNK+FPGQLNADLRK+FWEVISDEHGIDPTGSYHGDSDLQLER+GHYTEGAELVDSVLDVVRK+IMNTFSVMPSPK+ISEQFTAMFR+KLAVNMVPFPR+LHFFMPGFAPLTSR+LTTPTYGDLNHLVSATMSGVTTCLR+MSATFIGNSTAIQELFK+NMMAACDPR+NSSYFVEWIPNNVK+SGPFGQIFRPDNFVFGQSGAGNNWAK	239(53.71%)	AILVDLEPGTMDSVR+ALTVPELTQQMFDSK+FPGQLNADLRK+FWEVISDEHGIDPTGSYHGDSDLQLER+GHYTEGAELVDSVLDVVRK+INVYYNEAAGNK+ISEQFTAMFR+KLAVNMVPFPR+LHFFMPGFAPLTSR+MREIVHIQAGQCGNQIGAK+MSATFIGNSTAIQELFKR+MSMKEVDEQMLNVQNK+NMMAACDPR+NSSYFVEWIPNNVK+SGPFGQIFRPDNFVFGQSGAGNNWAK+TAVCDIPPR	245(55.06%)	N/A	N/A	AILVDLEPGTMDSVR+ALTVPELTQQMFDSK+FPGQLNADLRK+FWEVISDEHGIDPTGSYHGDSDLQLER+GHYTEGAELVDSVLDVVRK+IMNTFSVMPSPK+INVYYNEAAGNK+IREEYPDR+ISEQFTAMFRR+KLAVNMVPFPR+LHFFMPGFAPLTSR+LTTPTYGDLNHLVSATMSGVTTCLR+MREIVHIQAGQCGNQIGAK+MSATFIGNSTAIQELFKR+MSMKEVDEQMLNVQNK+NMMAACDPR+NSSYFVEWIPNNVK+SGPFGQIFRPDNFVFGQSGAGNNWAK+TAVCDIPPR	291(65.39%)
UBA52	M0R1M6(114);P62987(128);M0R2S1(138);	ESTLHLVLR+IQDKEGIPPDQQR+TITLEVEPSDTIENVK+TLSDYNIQK	47(34.06%)	IQDKEGIPPDQQR+MQIFVK+TITLEVEPSDTIENVKAK+TLSDYNIQKESTLHLVLR	55(39.86%)	EGIPPDQQRLIFAGKQLEDGR+IQDKEGIPPDQQR+MQIFVK+TITLEVEPSDTIENVKAK+TLSDYNIQKESTLHLVLR	76(55.07%)	IQDKEGIPPDQQR+QLEDGRTLSDYNIQK+TITLEVEPSDTIENVKAK+TLSDYNIQKESTLHLVLR	64(46.38%)	IQDKEGIPPDQQR+MQIFVK+QLEDGRTLSDYNIQKESTLHLVLR+TITLEVEPSDTIENVKAK	61(44.20%)	ESTLHLVLR+IQDKEGIPPDQQR+MQIFVKTLTGK+TITLEVEPSDTIENVKAK+TLSDYNIQK	60(43.48%)
UBC	F5GZ39(61);F5H4D8(88);	IQDKEGIPPDQQR+TITLEVEPSDTIENVK+TLSDYNIQK	38(43.18%)	IQDKEGIPPDQQR+MQIFVK+TITLEVEPSDTIENVKAK+TLSDYNIQK	46(52.27%)	EGIPPDQQRLIFAGKQLEDGR+IQDKEGIPPDQQR+MQIFVK+TITLEVEPSDTIENVKAK+TLSDYNIQK	67(76.14%)	IQDKEGIPPDQQR+QLEDGRTLSDYNIQK+TITLEVEPSDTIENVKAK	46(52.27%)	IQDKEGIPPDQQR+MQIFVK+TITLEVEPSDTIENVKAK+TLSDYNIQK	46(52.27%)	IQDKEGIPPDQQR+MQIFVKTLTGK+TITLEVEPSDTIENVKAK+TLSDYNIQK	51(57.95%)
