# Supplementary material for: Exosomes harbor B cell targets in pancreatic adenocarcinoma and exert decoy function against complement-mediated cytotoxicity
Source: Nat Commun. 2019 Jan 16;10:254. doi: 10.1038/s41467-018-08109-6 (PMC6335434; doi:10.1038/s41467-018-08109-6)
Supplement: Supplementary file 4 — Supplementary Data 1 [file 41467_2018_8109_MOESM4_ESM.xlsx]

## Sheet: Supplementary Data 1
Supplementary Data 1. Proteins identified by mass spectrometry analysis in the Ig-bound fraction of PDAC patients and matched control plasma
							Cohort #1								Cohort #2
Gene	UniProt Accession ID	Description	TCGA†	PDAC Cell Line RNASeq‡			% Identified#		PDAC vs Cyst (MS2 Ratio)*						% Identified#		Stage I PDAC (MS2 Ratio)*			Stage II PDAC (MS2 Ratio)*
			Mean (RSEM)	Mean (FPKM)	N. Cell line ID&		PDAC	Controls	PR w T2D	LA w T2D	PR w/o T2D	LA w/o T2D	Average		PDAC	Controls	vs Healthy	vs Ch. Pancreatitis	Average	vs Healthy	vs Ch. Pancreatitis	Average
A1BG	M0R009;P04217;P04217-2	'Alpha-1B-glycoprotein (Fragment);Alpha-1B-glycoprotein;Isoform 2 of Alpha-1B-glycoprotein	102.03	0.57	1		25	0	3.8	0.5	NA	NA	2.2		0	0	NA	NA	NA	NA	NA	NA
A2M	F5H1E8;F8W7L3;H0YFH1;H0YGH6;P01023	'Alpha-2-macroglobulin;Alpha-2-macroglobulin (Fragment)	17451.9	0.26	1		100	100	1.1	0.8	1	1.2	1		100	100	1.2	1.8	1.5	0.8	2.7	1.8
ABI3BP	B4DSV9;D3YTG3;E9PPR9;E9PRB5;H0Y897;H0YCG4;H0YCP4;H0YDN0;H0YDW0;H0YEA0;H0YEL2;H0YF18;H0YF57;H7C4H3;H7C4N5;H7C4S3;H7C4T1;H7C4X4;H7C524;H7C556;H7C5S3;Q7Z7G0;Q7Z7G0-2;Q7Z7G0-3;Q7Z7G0-4	'Target of Nesh-SH3;Target of Nesh-SH3 (Fragment);Isoform 2 of Target of Nesh-SH3;Isoform 3 of Target of Nesh-SH3;Isoform 4 of Target of Nesh-SH3	943.6	3.55	3		25	0	NA	NA	2.9	NA	2.9		0	0	NA	NA	NA	NA	NA	NA
ACSL6	C9J3Z0;C9J4I1;C9J8C7;C9JK59;C9JPA5;C9JT10;E7ERD7;G3V1S9;Q9UKU0;Q9UKU0-1;Q9UKU0-2;Q9UKU0-3;Q9UKU0-5;Q9UKU0-6;Q9UKU0-7;Q9UKU0-8;Q9UKU0-9	'Long-chain-fatty-acid--CoA ligase 6 (Fragment);Long-chain-fatty-acid--CoA ligase 6;Acyl-CoA synthetase long-chain family member 6 isoform CRA_c;Isoform 1 of Long-chain-fatty-acid--CoA ligase 6;Isoform 2 of Long-chain-fatty-acid--CoA ligase 6;Isoform 3 of Long-chain-fatty-acid--CoA ligase 6;Isoform 5 of Long-chain-fatty-acid--CoA ligase 6;Isoform 6 of Long-chain-fatty-acid--CoA ligase 6;Isoform 7…	23.77	0.03	0		25	0	NA	NA	3.9	NA	3.9		0	0	NA	NA	NA	NA	NA	NA
ACTA1	A6NL76;P68133;Q5T8M7;Q5T8M8	'Actin alpha skeletal muscle	6.14	1.19	9		25	50	NA	NA	0.8	0.3	0.6		50	0	4.1	4.1	4.1	0.9	NA	0.9
ACTB	C9JTX5;C9JUM1;C9JZR7;E7EVS6;G5E9R0;P60709	'Actin cytoplasmic 2 (Fragment);Actin cytoplasmic 2;Actin cytoplasmic 1	117378	2519.8	11		25	50	0.2	0.2	2.6	0.4	0.9		50	0	2.5	2.5	2.5	1.9	1.8	1.9
ACTG1	I3L1U9;I3L3I0;I3L3R2;I3L4N8;J3KT65;K7EM38;P63261	'Actin cytoplasmic 2 N-terminally processed (Fragment);Actin cytoplasmic 2 N-terminally processed;Actin cytoplasmic 2	73149.4	1330.04	11		100	100	0.5	0.4	1.5	0.6	0.8		100	100	1.3	3.4	2.3	1	2.7	1.9
ACTG2	B8ZZJ2;C9JFL5;F8WB63;F8WCH0;P63267;P63267-2	'Actin gamma-enteric smooth muscle;Actin gamma-enteric smooth muscle (Fragment);Isoform 2 of Actin gamma-enteric smooth muscle	1563.73	0.04	0		75	50	0.7	2.4	0.6	0.6	1.1		100	50	3.5	12.7	8.1	5.6	2.3	4
AGT	P01019	'Angiotensinogen	1478.2	1.65	1		25	50	0.5	1	0.8	0.3	0.7		50	0	0.9	0.9	0.9	2.1	2.4	2.3
AIF1L	A6PVM9;F5GYC9;H7C605;Q5JUP1;Q5JUP3;Q9BQI0;Q9BQI0-2;Q9BQI0-3;Q9BQI0-4	'Allograft inflammatory factor 1-like;Isoform 2 of Allograft inflammatory factor 1-like;Isoform 3 of Allograft inflammatory factor 1-like;Isoform 4 of Allograft inflammatory factor 1-like	269.63	11.12	10		25	0	NA	NA	NA	3.7	3.7		0	0	NA	NA	NA	NA	NA	NA
AJUBA	G3V481;G3V5F5;H0YJL9;Q96IF1;Q96IF1-2	'LIM domain-containing protein ajuba (Fragment);LIM domain-containing protein ajuba;Isoform 2 of LIM domain-containing protein ajuba	481.143	37.5454	11		25	0	4.6	NA	NA	NA	4.6		0	0	NA	NA	NA	NA	NA	NA
ALB	B7WNR0;C9JKR2;D6RCE7;D6RHD5;H0YA55;H7C013;P02768;P02768-2	'Serum albumin;Albumin isoform CRA_k;Serum albumin (Fragment);Isoform 2 of Serum albumin	778.32	0.03	0		100	100	1	1	1	1	1		100	100	1.5	1.5	1.5	1	2.2	1.6
ALDOA	H3BMQ8;H3BPS8;H3BQN4;H3BR04;H3BR68;H3BU78;H3BUH7;H3BUK5;J3KPS3;P04075;P04075-2	'Fructose-bisphosphate aldolase A (Fragment);Fructose-bisphosphate aldolase;Fructose-bisphosphate aldolase (Fragment);Fructose-bisphosphate aldolase A;Isoform 2 of Fructose-bisphosphate aldolase A	22708.1	807.78	11		0	50	0	0	0.6	0.6	0.3		0	0	NA	NA	NA	NA	NA	NA
ALDOC	A8MVZ9;C9J8F3;J3KSV6;J3QKK1;J3QKP5;K7EKH5;P09972	'Fructose-bisphosphate aldolase;Fructose-bisphosphate aldolase C (Fragment);Fructose-bisphosphate aldolase C	539.38	9.8	11		0	50	0.3	0.3	NA	NA	0.3		0	0	NA	NA	NA	NA	NA	NA
AMBP	B7Z8R6;P02760	'Alpha-1-microglobulin;Protein AMBP	1140.09	0.08	0		100	100	1	1	1	1.1	1		100	0	3.3	3.3	3.3	10	5	7.5
AMY1A	P04745;Q5T084	'Alpha-amylase 1;Alpha-amylase 1 (Fragment)	929.41	0.03	0		0	50	0.2	0.2	NA	NA	0.2		0	0	NA	NA	NA	NA	NA	NA
AMY2B	B3KTI1;C9J2Z5;C9JWK7;P19961	'Alpha-amylase 2B;Alpha-amylase 2B (Fragment)	21139.4	0.85	2		0	50	0.2	0.2	NA	NA	0.2		0	0	NA	NA	NA	NA	NA	NA
ANXA1	P04083;Q5T3N0;Q5T3N1	'Annexin A1;Annexin A1 (Fragment)	7496.13	334.33	11		0	50	0.1	0.1	NA	NA	0.1		50	0	5.6	5.6	5.6	1.5	1.7	1.6
ANXA2	H0YKL9;H0YKN4;H0YKS4;H0YKV8;H0YKX9;H0YKZ7;H0YL33;H0YLE2;H0YLV6;H0YM50;H0YMD0;H0YMD9;H0YMM1;H0YMT9;H0YMU9;H0YMW4;H0YN28;H0YN42;H0YN52;H0YNA0;H0YNB8;H0YNP5;P07355;P07355-2	'Annexin (Fragment);Annexin A2;Annexin A2 (Fragment);Annexin;Isoform 2 of Annexin A2	31299.9	520.19	11		0	0	NA	NA	NA	NA	NA		0	25	1.4	1.4	1.4	0.9	0	0.5
ANXA2P2	A6NMY6	'Putative annexin A2-like protein	10305.1	296.6	11		0	0	NA	NA	NA	NA	NA		0	25	0.9	0.9	0.9	0.9	0.3	0.6
APITD1	K7ESB0;Q8N2Z9;Q8N2Z9-2;Q8N2Z9-3	'Centromere protein S (Fragment);Centromere protein S;Isoform 2 of Centromere protein S;Isoform 3 of Centromere protein S	218.17	6.43	10		25	0	4.6	NA	NA	NA	4.6		0	0	NA	NA	NA	NA	NA	NA
APMAP	H0Y512;Q9HDC9;Q9HDC9-2	'Adipocyte plasma membrane-associated protein (Fragment);Adipocyte plasma membrane-associated protein;Isoform 2 of Adipocyte plasma membrane-associated protein	NA	NA	NA		25	0	NA	4.6	0.4	0.4	1.8		0	0	NA	NA	NA	NA	NA	NA
APOA1	F8W696;P02647	'Truncated apolipoprotein A-I;Apolipoprotein A-I	116.77	0.09	0		100	100	0.7	0.7	0.6	0.8	0.7		100	100	2.3	1.9	2.1	0.8	6	3.4
APOA2	P02652	'Apolipoprotein A-II	28.23	0.01	0		100	100	0.9	0.8	0.7	3.5	1.5		100	50	2.1	0.2	1.2	0.6	2.8	1.7
APOA4	P06727	'Apolipoprotein A-IV	471.39	0.01	0		75	100	0.6	0.6	1.4	0.2	0.7		50	0	0.9	0.9	0.9	2.9	3.2	3.1
APOB	A8MUN2;P04114	'Apolipoprotein B-48;Apolipoprotein B-100	366.64	NA	NA		25	0	NA	NA	15	NA	15		0	0	NA	NA	NA	NA	NA	NA
APOC2	K7ER74;P02655;Q6P163	'Apolipoprotein C-II;APOC2 protein	211.32	0.01	0		50	0	0.6	2.1	1.6	0.6	1.2		50	25	3.3	3.3	3.3	0.3	1.2	0.8
APOC3	B0YIW2;C9J2Q0;P02656	'Apolipoprotein C-III;Apolipoprotein C-III (Fragment)	21.62	NA	NA		100	100	1.1	0.5	1	1.4	1		0	50	0.2	0.2	0.2	1.9	1.8	1.9
APOD	C9JF17;C9JX71;F8WBT9;P05090	'Apolipoprotein D (Fragment);Apolipoprotein D	6045.56	1.41	3		100	100	0.7	1.1	1.7	2.9	1.6		100	50	0.6	2.1	1.4	0.5	3.2	1.9
APOE	E7ERP7;E9PEV4;H0Y7L5;P02649	'Apolipoprotein E (Fragment);Apolipoprotein E	7430.66	15.28	7		100	100	0.7	0.8	1.1	1.1	0.9		100	25	9.2	9.2	9.2	13.3	4.1	8.7
APOL1	B1AH94;B1AH95;B1AH96;F8WB77;F8WCH3;G8JL88;O14791;O14791-2;O14791-3	'Apolipoprotein L1 (Fragment);Apolipoprotein L1;Isoform 2 of Apolipoprotein L1;Isoform 3 of Apolipoprotein L1	8292.79	58.98	11		100	100	2	2.2	0.5	1.4	1.5		0	0	NA	NA	NA	NA	NA	NA
APOM	O95445;O95445-2;Q5SRP5	'Apolipoprotein M;Isoform 2 of Apolipoprotein M	36.22	1.42	7		100	100	0.5	1.9	0.8	1	1.1		50	0	2.1	2.1	2.1	1.9	2.1	2
ARF6	P62330	'ADP-ribosylation factor 6	3520.64	53.14	11		0	0	NA	NA	NA	NA	NA		50	0	2.5	2.5	2.5	0.9	NA	0.9
ARG1	P05089;P05089-2;P05089-3	'Arginase-1;Isoform 2 of Arginase-1;Isoform 3 of Arginase-1	2.03	0.01	0		0	0	NA	NA	NA	NA	NA		0	25	0.9	0.9	0.9	0.9	0.4	0.7
ARHGAP44	A6NCP5;E7ERK8;F5H6L3;J3KRS3;J3QQU7;K7EK86;Q17R89	'RICH2 protein;Rho GTPase-activating protein 44;Rho GTPase-activating protein 44 (Fragment)	NA	0.44	1		25	0	NA	NA	NA	3.7	3.7		0	0	NA	NA	NA	NA	NA	NA
ATP5A1	K7EJP1;K7EK77;K7EKV9;K7EM08;K7ENJ4;K7ENP3;K7EQH4;K7EQU6;K7ERX7;K7ESA0;P25705;P25705-2	'ATP synthase subunit alpha mitochondrial (Fragment);ATP synthase subunit alpha mitochondrial;ATP synthase subunit alpha;Isoform 2 of ATP synthase subunit alpha mitochondrial	6463.31	160.16	11		50	50	0.1	0.9	NA	3.7	1.6		0	0	NA	NA	NA	NA	NA	NA
ATP5B	F8VPV9;F8VQY0;F8W079;F8W0P7;H0YH81;H0YI37;P06576	'ATP synthase subunit beta;ATP synthase subunit beta mitochondrial (Fragment);ATP synthase subunit beta (Fragment);ATP synthase subunit beta mitochondrial	9764.7	379.6	11		25	0	NA	NA	NA	10.8	10.8		0	0	NA	NA	NA	NA	NA	NA
ATP9B	B4DJ94;F5H8J1;K7EII3;K7EJG1;K7EJP9;K7EJS3;K7EL57;K7EPH4;K7EQ39;K7EQQ5;K7ERE0;K7ES39;O43861;O43861-2;Q7Z6L4	'Probable phospholipid-transporting ATPase IIB;Probable phospholipid-transporting ATPase IIB (Fragment);Isoform 2 of Probable phospholipid-transporting ATPase IIB;ATP9B protein	404.7	2.87	10		25	0	NA	2	NA	7.4	4.7		0	0	NA	NA	NA	NA	NA	NA
AZGP1	C9JEV0;H7BZJ8;P25311	'Zinc-alpha-2-glycoprotein;Zinc-alpha-2-glycoprotein (Fragment)	1720.29	5.94	6		0	0	NA	NA	NA	NA	NA		50	25	0.9	0.9	0.9	5.9	1.4	3.7
BBIP1	A8MTZ0;A8MTZ0-2;A8MTZ0-3;A8MTZ0-4;E9PIK7	'BBSome-interacting protein 1;Isoform 2 of BBSome-interacting protein 1;Isoform 3 of BBSome-interacting protein 1;Isoform 4 of BBSome-interacting protein 1	238.318	2.85	9		25	0	NA	NA	NA	5.4	5.4		0	0	NA	NA	NA	NA	NA	NA
BNIP3L	B0AZS9;E5RFE9;H0YBC7;O60238	'BCL2/adenovirus E1B 19 kDa protein-interacting protein 3-like;BCL2/adenovirus E1B 19 kDa protein-interacting protein 3-like (Fragment)	2230.59	23.71	11		0	50	NA	NA	0.3	0.3	0.3		0	0	NA	NA	NA	NA	NA	NA
BOP1	E9PIF8;E9PP64;E9PRN9;Q14137	'Ribosome biogenesis protein BOP1 (Fragment);Ribosome biogenesis protein BOP1	352.47	57.36	11		25	0	NA	NA	3.7	NA	3.7		0	0	NA	NA	NA	NA	NA	NA
BPNT1	A6NF51;B4DPS5;B4DUS9;F8VRY7;F8VVW8;F8VZG4;F8W1J0;O95861;O95861-2	'3'(2') 5'-bisphosphate nucleotidase 1;3'(2') 5'-bisphosphate nucleotidase 1 (Fragment);Isoform 2 of 3'(2') 5'-bisphosphate nucleotidase 1	860.44	14.26	11		25	0	4.6	NA	NA	NA	4.6		0	0	NA	NA	NA	NA	NA	NA
BRPF3	A8WI61;A8WI62;B7ZLN5;E9PI60;E9PJ12;E9PSF3;F6XDC4;H0Y7B4;H0Y7I6;Q17RB6;Q9ULD4	'Bromodomain and PHD finger-containing protein 3 (Fragment);BRPF3 protein;Bromodomain and PHD finger-containing protein 3	879.62	15.45	11		0	0	NA	NA	NA	NA	NA		0	25	0.9	0.2	0.5	0.9	NA	0.9
BUB1	C9IYH4;C9JQA4;C9JRC7;E9PC26;F5GXI5;O43683	'Mitotic checkpoint serine/threonine-protein kinase BUB1 (Fragment);Mitotic checkpoint serine/threonine-protein kinase BUB1	238.95	24.22	10		0	0	NA	NA	NA	NA	NA		0	25	0.9	0.9	0.9	0.2	NA	0.2
C12orf73	F8VQR3;F8VS87;F8VXG8;G3V1W1;Q69YU5	'Uncharacterized protein C12orf73;HCG21868 isoform CRA_a	108.05	1.9	10		25	0	NA	4.6	NA	NA	4.6		0	0	NA	NA	NA	NA	NA	NA
C16orf90	A8MZG2;A8MZG2-2;H0Y3R3	'Uncharacterized protein C16orf90;Isoform 2 of Uncharacterized protein C16orf90;Uncharacterized protein C16orf90 (Fragment)	< 1	0.02	0		0	0	NA	NA	NA	NA	NA		0	25	0.2	0.9	0.5	0.9	NA	0.9
C17orf97	H7C5B9;I3L0T0;Q6ZQX7;Q6ZQX7-2;Q6ZQX7-3;Q6ZQX7-4	'Uncharacterized protein C17orf97 (Fragment);Uncharacterized protein C17orf97;Isoform 2 of Uncharacterized protein C17orf97;Isoform 3 of Uncharacterized protein C17orf97;Isoform 4 of Uncharacterized protein C17orf97	89.05	1.84	6		25	0	7.5	NA	NA	NA	7.5		0	0	NA	NA	NA	NA	NA	NA
C1QTNF4	E9PPZ5;Q9BXJ3	'Complement C1q tumor necrosis factor-related protein 4	11.42	0.06	0		25	0	NA	NA	NA	5.4	5.4		0	0	NA	NA	NA	NA	NA	NA
C1R	F5GWL0;F5GZR1;F5H1N6;F5H1V0;F5H2D0;F5H3A3;F5H3N3;F5H6Y3;F6T9X8;H0YFH3;P00736;R4GMN6	'Complement C1r subcomponent (Fragment);Complement C1r subcomponent	10905.4	10.58	6		50	100	0	0.7	1.9	0.1	0.7		0	0	NA	NA	NA	NA	NA	NA
C2orf27A	Q580R0;Q580R0-2	'Uncharacterized protein C2orf27;Isoform 2 of Uncharacterized protein C2orf27	58.58	0.5	1		25	0	4.6	NA	NA	NA	4.6		0	0	NA	NA	NA	NA	NA	NA
C3	M0QXZ3;M0QYC8;M0R0Q9;M0R1Q1;P01024	'Complement C3 (Fragment);Complement C3	35929.6	74.1	9		100	100	0.9	0.8	1	0.9	0.9		100	100	2.2	3	2.6	0.7	2.5	1.6
C3orf67	C9IYJ1;C9J3M8;C9J8V2;F5H9F7;F8WF72;H0Y8H3;H7C4Q4;H7C4R0;H7C586;H7C5H9;Q6ZVT6;Q6ZVT6-2	'Uncharacterized protein C3orf67;Uncharacterized protein C3orf67 (Fragment);Isoform 2 of Uncharacterized protein C3orf67	37.24	1.71	7		25	0	NA	4.6	NA	NA	4.6		0	0	NA	NA	NA	NA	NA	NA
C4A	B0UZ83;F5H2J9;P0C0L4;P0C0L4-2	'Complement C4 beta chain;Complement C4-A;Isoform 2 of Complement C4-A	8181.64	1.39	2		100	100	0.2	0.4	1.9	0.8	0.8		100	25	31.1	31.1	31.1	28.1	12.3	20.2
C4B	F5GXS0;P0C0L5	'C4b-B;Complement C4-B	NA	0.34	1		100	100	0.3	0.2	2.6	1.1	1.1		100	0	5.6	5.6	5.6	7.3	8.2	7.8
C4BPA	A6PVY5;F2Z2V7;P04003	'C4b-binding protein alpha chain (Fragment);C4b-binding protein alpha chain	488.26	0.91	2		50	100	0.1	1	1.5	0.1	0.7		0	0	NA	NA	NA	NA	NA	NA
C4BPB	E7EQT9;P20851;P20851-2;Q5VVQ7	'C4b-binding protein beta chain;Isoform 2 of C4b-binding protein beta chain;C4b-binding protein beta chain (Fragment)	217.72	9.09	6		100	100	4.1	1.8	0.6	2.4	2.2		50	0	0.9	0.9	0.9	2.3	2.3	2.3
C5orf56	A6NHD6;B5MCK2;Q8N8D9;Q8N8D9-2	'Uncharacterized protein C5orf56;Isoform 2 of Uncharacterized protein C5orf56	90.5	1.13	4		0	0	NA	NA	NA	NA	NA		0	25	0.9	0.9	0.9	0.2	NA	0.2
C6orf52	D6RAP8;D6RGE8;Q5T4I8;Q5T4I8-2	'Putative uncharacterized protein C6orf52;Isoform 2 of Putative uncharacterized protein C6orf52	6.78	0.72	3		25	0	4.6	NA	NA	NA	4.6		0	0	NA	NA	NA	NA	NA	NA
CALML5	Q9NZT1	'Calmodulin-like protein 5	13.8	0.1	0		0	0	NA	NA	NA	NA	NA		100	25	2.1	2.1	2.1	2.3	1.1	1.7
CAMK2D	D6R938;E9PBG7;E9PF82;H0Y9C2;H0Y9J2;Q13557;Q13557-10;Q13557-11;Q13557-12;Q13557-3;Q13557-4;Q13557-5;Q13557-6;Q13557-8;Q13557-9	'Calcium/calmodulin-dependent protein kinase (CaM kinase) II delta isoform CRA_e;Calcium/calmodulin-dependent protein kinase type II subunit delta;Calcium/calmodulin-dependent protein kinase type II subunit delta (Fragment);Isoform Delta 10 of Calcium/calmodulin-dependent protein kinase type II subunit delta;Isoform Delta 11 of Calcium/calmodulin-dependent protein kinase type II subunit delta;Iso…	1194.05	4.04	10		25	0	NA	3.7	NA	NA	3.7		0	0	NA	NA	NA	NA	NA	NA
CCDC66	A2RUB6;A2RUB6-2;A2RUB6-3;A2RUB6-4;C9JGU1;C9JYB8;F2Z2K6;F5H4H5;F8WB87;F8WCB1;F8WCY0;F8WDJ0	'Coiled-coil domain-containing protein 66;Isoform 2 of Coiled-coil domain-containing protein 66;Isoform 3 of Coiled-coil domain-containing protein 66;Isoform 4 of Coiled-coil domain-containing protein 66;Coiled-coil domain-containing protein 66 (Fragment)	187.87	1.45	6		0	50	0.3	0.3	NA	NA	0.3		0	0	NA	NA	NA	NA	NA	NA
CD5L	O43866	'CD5 antigen-like	1.62	0.05	0		100	100	0.7	1.5	1.3	3.6	1.8		100	50	10.8	0.8	5.8	5.3	1.4	3.4
CD79A	M0QX61;P11912;P11912-2	'B-cell antigen receptor complex-associated protein alpha chain (Fragment);B-cell antigen receptor complex-associated protein alpha chain;Isoform 2 of B-cell antigen receptor complex-associated protein alpha chain	661.74	0.8	2		25	0	NA	NA	NA	9.1	9.1		0	0	NA	NA	NA	NA	NA	NA
CDC5L	Q99459	'Cell division cycle 5-like protein	902.79	17.82	11		0	50	NA	NA	0.3	0.3	0.3		0	0	NA	NA	NA	NA	NA	NA
CFB	B0UXW4;B4E1Z4;C9JRT3;F8WBL9;H7C526;H7C5H1;P00751;P00751-2	'Complement factor B (Fragment);Complement factor B;Isoform 2 of Complement factor B	5800.56	38.65	10		25	0	NA	NA	NA	3.7	3.7		0	0	NA	NA	NA	NA	NA	NA
CLU	E5RG36;E5RGB0;E5RH61;E5RJD6;E5RJZ5;E7ERK6;E7ETB4;H0YAS8;H0YC35;H0YLK8;P10909;P10909-2;P10909-3;P10909-4;P10909-5	'Clusterin beta chain (Fragment);Clusterin (Fragment);Clusterin;Isoform 2 of Clusterin;Isoform 3 of Clusterin;Isoform 4 of Clusterin;Isoform 5 of Clusterin	20692	147.91	11		100	100	1.1	1.1	0.8	0.6	0.9		100	100	1.7	0.9	1.3	1	5.7	3.4
CNEP1R1	H3BLY8;H3BMF1;H3BN40;H3BUT5;Q8N9A8;Q8N9A8-2;Q8N9A8-3	'Nuclear envelope phosphatase-regulatory subunit 1;Nuclear envelope phosphatase-regulatory subunit 1 (Fragment);Isoform 2 of Nuclear envelope phosphatase-regulatory subunit 1;Isoform 3 of Nuclear envelope phosphatase-regulatory subunit 1	252.98	4.81	11		25	50	0.1	0.1	9.1	NA	3.1		0	25	0.2	1.7	1	0.9	NA	0.9
COL8A2	E9PP49;P25067	'Collagen alpha-2(VIII) chain	1160.21	0.48	2		25	0	NA	NA	NA	5.4	5.4		0	0	NA	NA	NA	NA	NA	NA
CORO1A	H3BNA2;H3BRJ0;H3BRY3;H3BSL1;H3BTU6;H3BU76;P31146	'Coronin (Fragment);Coronin;Coronin-1A	1694.74	12.67	10		0	0	NA	NA	NA	NA	NA		0	50	0.2	0.2	0.2	0.9	NA	0.9
CP	D6RE86;E9PFZ2;H7C5N5;H7C5R1;P00450	'Ceruloplasmin (Fragment);Ceruloplasmin	2158.8	15.22	4		0	50	NA	NA	0.3	0.3	0.3		0	0	NA	NA	NA	NA	NA	NA
CREBRF	E5RI19;I6L8F1;Q8IUR6;Q8IUR6-2;Q8IUR6-3	'CREB3 regulatory factor (Fragment);CREB3 regulatory factor;Isoform 2 of CREB3 regulatory factor;Isoform 3 of CREB3 regulatory factor	412.2	2.64	9		25	0	4.6	NA	NA	NA	4.6		0	0	NA	NA	NA	NA	NA	NA
CSTA	C9J0E4;P01040	'Cystatin-A	265.44	7.83	3		0	0	NA	NA	NA	NA	NA		50	50	4.1	0.7	2.4	1.9	0.5	1.2
CT45A3	Q8NHU0	'Cancer/testis antigen family 45 member A3	NA	NA	NA		25	0	NA	NA	NA	3.7	3.7		0	0	NA	NA	NA	NA	NA	NA
DCD	P81605;P81605-2;P81605-3	'Dermcidin;Isoform 2 of Dermcidin;Isoform 3 of Dermcidin	< 1	NA	NA		0	0	NA	NA	NA	NA	NA		100	25	3.3	3.3	3.3	2.1	0.9	1.5
DCP1A	Q9NPI6	'mRNA-decapping enzyme 1A	693.64	6.43	11		25	0	NA	NA	NA	3.7	3.7		0	0	NA	NA	NA	NA	NA	NA
DLAT	E9PEJ4;E9PKC7;F5H7M3;H0YDD4;P10515	'Dihydrolipoyllysine-residue acetyltransferase component of pyruvate dehydrogenase complex mitochondrial;Dihydrolipoyllysine-residue acetyltransferase component of pyruvate dehydrogenase complex mitochondrial (Fragment)	755.36	18.98	11		0	0	NA	NA	NA	NA	NA		0	25	0.1	0.9	0.5	1.5	1.7	1.6
DSC1	Q08554;Q08554-2	'Desmocollin-1;Isoform 1B of Desmocollin-1	< 1	0.08	0		0	0	NA	NA	NA	NA	NA		0	25	0.9	0.9	0.9	0.9	0.2	0.6
DSG1	B7Z845;Q02413	'Desmoglein-1	7.16	0.01	0		0	0	NA	NA	NA	NA	NA		0	25	0.9	0.9	0.9	0.9	0	0.5
DSP	P15924;P15924-2	'Desmoplakin;Isoform DPII of Desmoplakin	6969.07	25.87	11		0	0	NA	NA	NA	NA	NA		0	25	0.9	0.9	0.9	0.9	0	0.5
DTWD1	H0YK73;H0YL61;H0YML0;H0YMP4;Q8N5C7;Q8N5C7-2;Q8N5C7-3	'DTW domain-containing protein 1 (Fragment);DTW domain-containing protein 1;Isoform 2 of DTW domain-containing protein 1;Isoform 3 of DTW domain-containing protein 1	360.18	2.71	11		0	50	NA	NA	0.3	0.3	0.3		0	0	NA	NA	NA	NA	NA	NA
EEF1A1	A6PW80;P68104;Q5JR01	'Elongation factor 1-alpha 1 (Fragment);Elongation factor 1-alpha 1	81793.4	1865.83	11		0	50	0.1	0.1	NA	NA	0.1		0	25	0.9	0.9	0.9	0.9	0.4	0.7
EPHB2	B1AKC9;P29323;P29323-2;P29323-3;Q6NVW1	'Ephrin type-B receptor 2;Isoform 2 of Ephrin type-B receptor 2;Isoform 3 of Ephrin type-B receptor 2;EPHB2 protein	865.05	13.6	11		0	0	NA	NA	NA	NA	NA		0	25	0.9	0.2	0.5	1.5	1.7	1.6
FCGR3A	C9JC71;E9PG94;H0Y755;M9MML0;P08637	'Low affinity immunoglobulin gamma Fc region receptor III-A (Fragment);Low affinity immunoglobulin gamma Fc region receptor III-A	2029.25	NA	NA		25	0	NA	NA	2	5.4	3.7		0	0	NA	NA	NA	NA	NA	NA
FCN2	Q15485;Q15485-2	'Ficolin-2;Isoform 2 of Ficolin-2	< 1	0.01	0		25	0	NA	3.7	NA	NA	3.7		0	0	NA	NA	NA	NA	NA	NA
FCN3	O75636;O75636-2;Q5SSB9	'Ficolin-3;Isoform 2 of Ficolin-3	54.44	0.07	0		25	50	NA	4.6	0.3	0.3	1.7		0	0	NA	NA	NA	NA	NA	NA
FGA	P02671;P02671-2	'Fibrinogen alpha chain;Isoform 2 of Fibrinogen alpha chain	916.2	0.24	1		100	100	0.3	0.6	1.5	1.3	0.9		100	100	0.9	3.8	2.4	1	4.1	2.6
FGB	D6REL8;F8W6P4;P02675	'Fibrinogen beta chain	201.16	2.79	1		100	100	1	1	1	1	1		100	100	1.2	1	1.1	2.4	3.2	2.8
FGG	C9JC84;C9JEU5;C9JPQ9;C9JU00;P02679;P02679-2	'Fibrinogen gamma chain;Fibrinogen gamma chain (Fragment);Isoform Gamma-A of Fibrinogen gamma chain	497.88	0.21	1		100	100	0.8	0.8	1.1	0.9	0.9		100	100	1.3	1.4	1.4	3.3	3.7	3.5
FN1	F8W7G7;H0Y4K8;H0Y7Z1;P02751;P02751-10;P02751-11;P02751-12;P02751-13;P02751-14;P02751-15;P02751-16;P02751-17;P02751-2;P02751-3;P02751-4;P02751-5;P02751-6;P02751-7;P02751-8;P02751-9	'Ugl-Y3;Ugl-Y3 (Fragment);Fibronectin;Isoform 10 of Fibronectin;Isoform 11 of Fibronectin;Isoform 12 of Fibronectin;Isoform 13 of Fibronectin;Isoform 14 of Fibronectin;Isoform 15 of Fibronectin;Isoform 16 of Fibronectin;Isoform 17 of Fibronectin;Isoform 2 of Fibronectin;Isoform 3 of Fibronectin;Isoform 4 of Fibronectin;Isoform 5 of Fibronectin;Isoform 6 of Fibronectin;Isoform 7 of Fibronectin;Iso…	100617	17.91	8		25	50	0	0	35.7	NA	11.9		0	0	NA	NA	NA	NA	NA	NA
FTH1	E9PK45;E9PKM5;E9PKY7;E9PPQ4;E9PQR3;E9PRK8;G3V192;G3V1D1;P02794	'Ferritin heavy chain;Ferritin (Fragment);Ferritin heavy chain (Fragment);Ferritin	32986.4	1580.72	11		0	0	NA	NA	NA	NA	NA		50	0	2.1	2.1	2.1	0.9	NA	0.9
GALK2	B3KUV8;B7ZAX5;H0YK10;H0YK30;H0YLF9;H0YLK3;H0YLL3;H0YLL8;H0YM44;H0YML1;H0YN31;H0YN87;H0YND3;H0YNR7;Q01415;Q01415-2	'N-acetylgalactosamine kinase;N-acetylgalactosamine kinase (Fragment);Isoform 2 of N-acetylgalactosamine kinase	441.14	2.74	10		0	50	0.3	0.3	NA	NA	0.3		0	0	NA	NA	NA	NA	NA	NA
GAPDH	E7EUT5;P04406;P04406-2	'Glyceraldehyde-3-phosphate dehydrogenase;Isoform 2 of Glyceraldehyde-3-phosphate dehydrogenase	53224.8	2646.95	11		0	100	0	0.1	0.4	0.2	0.2		100	75	0.3	0.4	0.4	3.5	0.7	2.1
GRIA2	A8MT92;D6R9Z0;D6RBV7;D6RDX5;D6REK8;D6RFM6;F8W7L6;H0Y972;P42262;P42262-2;P42262-3	'Glutamate receptor 2;Glutamate receptor 2 (Fragment);Isoform Flip of Glutamate receptor 2;Isoform 3 of Glutamate receptor 2	53.51	0.01	0		0	50	NA	NA	0.1	0.1	0.1		0	25	0.2	0.9	0.6	0.9	NA	0.9
GSTP1	A8MX94;P09211	'Glutathione S-transferase P	11042.9	379.13	11		0	0	NA	NA	NA	NA	NA		50	0	3.3	3.3	3.3	0.9	NA	0.9
H2AFV	C9J0D1;C9J386;E5RJU1;Q71UI9;Q71UI9-2;Q71UI9-3;Q71UI9-4;Q71UI9-5	'Histone H2A;Histone H2A.V;Isoform 2 of Histone H2A.V;Isoform 3 of Histone H2A.V;Isoform 4 of Histone H2A.V;Isoform 5 of Histone H2A.V	2654.77	50.6	11		0	0	NA	NA	NA	NA	NA		50	50	0.7	0.9	0.8	1.9	1	1.5
HBA1	P69905	'Hemoglobin subunit alpha	254.41	0.29	1		100	100	1.3	1.6	0.4	0.5	1		100	75	1.2	1.3	1.3	0.7	2.6	1.7
HBA2	G3V1N2	'HCG1745306 isoform CRA_a	791.04	0.29	1		75	100	1.5	2	0.4	0	1		100	75	2.5	1	1.7	0.6	1.7	1.2
HBB	F8W6P5;P68871	'LVV-hemorphin-7 (Fragment);Hemoglobin subunit beta	976.67	0.02	0		100	100	1.2	1.5	0.6	0.7	1		100	100	4.1	1.1	2.6	1.8	2.3	2.1
HBD	C9JRG0;E9PEW8;E9PFT6;P02042	'Hemoglobin subunit delta (Fragment);Hemoglobin subunit delta	1.71	0.02	0		100	100	1.1	1.9	0.7	0.7	1.1		100	0	7.3	7.3	7.3	3.2	2.1	2.7
HBG2	E9PBW4;F8WB96;P69892	'Hemoglobin subunit gamma-2	1.36	0.05	0		75	50	5.6	4.1	0.3	1.2	2.8		50	0	1.7	1.7	1.7	2.1	2	2.1
HBZ	P02008	'Hemoglobin subunit zeta	< 1	0.03	0		25	0	NA	3.7	NA	NA	3.7		0	0	NA	NA	NA	NA	NA	NA
HERC2	H3BRG9;H3BUQ1;O95714	'E3 ubiquitin-protein ligase HERC2;E3 ubiquitin-protein ligase HERC2 (Fragment)	1526.59	8.18	11		0	50	NA	NA	0.1	0.1	0.1		0	0	NA	NA	NA	NA	NA	NA
HIST1H2AJ	Q99878	'Histone H2A type 1-J	< 1	0.7	2		0	0	NA	NA	NA	NA	NA		50	0	3.3	3.3	3.3	0.9	NA	0.9
HIST1H2BL	Q99880	'Histone H2B type 1-L	1.09	0.36	0		50	0	4.2	0.6	NA	7.4	4.1		0	0	NA	NA	NA	NA	NA	NA
HIST1H4A	P62805	'Histone H4	< 1	0.08	0		0	100	0.2	0.4	0.3	0.3	0.3		100	100	1	0.4	0.7	0.8	1.6	1.2
HP	H0Y300;H3BMJ7;H3BS21;J3KRH2;J3KSV1;J3QLC9;J3QQI8;J3QR68;P00738;Q0VAC5	'Haptoglobin;Haptoglobin (Fragment);HP protein	1072.71	0.14	0		100	100	1	1.2	1	0.9	1		100	100	0.6	0.6	0.6	1.5	1	1.3
HPR	J3KTC3;P00739;P00739-2	'Haptoglobin-related protein;Isoform 2 of Haptoglobin-related protein	14.61	0.01	0		100	100	0.7	1	1	1	0.9		100	100	0.5	0.4	0.4	1.4	2.2	1.8
HPX	P02790	'Hemopexin	17.51	0.19	0		100	100	2.3	1.8	1.4	3.3	2.2		50	0	0.9	0.9	0.9	5	5.6	5.3
HRG	P04196	'Histidine-rich glycoprotein	5.24	0.04	0		50	100	0.2	1	1	0.2	0.6		0	0	NA	NA	NA	NA	NA	NA
HRNR	Q86YZ3	'Hornerin	17.98	0.42	2		0	0	NA	NA	NA	NA	NA		0	50	0.2	0.9	0.5	0.9	0.2	0.6
HSD17B2	H3BNN1;H3BQY3;H3BRZ6;H3BS44;H3BV42;P37059	'Estradiol 17-beta-dehydrogenase 2 (Fragment);Estradiol 17-beta-dehydrogenase 2	1256.61	14.46	7		0	0	NA	NA	NA	NA	NA		0	25	0.9	0.9	0.9	0.1	NA	0.1
HSPA8	A8K7Q2;E9PI65;E9PK54;E9PKE3;E9PLF4;E9PM13;E9PN25;E9PN89;E9PNE6;E9PPY6;E9PQK7;E9PQQ4;E9PS65;P11142;P11142-2	'Heat shock cognate 71 kDa protein;Heat shock cognate 71 kDa protein (Fragment);Isoform 2 of Heat shock cognate 71 kDa protein	18191.9	562.42	11		0	0	NA	NA	NA	NA	NA		50	0	2.1	2.1	2.1	0.9	NA	0.9
HSPB1	C9J3N8;F8WE04;P04792	'Heat shock protein beta-1	13411.2	467.48	11		0	0	NA	NA	NA	NA	NA		0	25	0.9	0.9	0.9	0.9	0.4	0.7
IGHA1	P01876	'Ig alpha-1 chain C region	NA	NA	NA		100	100	1.7	1.1	1	1.4	1.3		100	100	1.3	1.3	1.3	1	3.8	2.4
IGHA2	P01877	'Ig alpha-2 chain C region	NA	NA	NA		100	100	1.6	1.2	0.9	1.1	1.2		100	100	1.1	1.1	1.1	0.9	4.6	2.8
IGHD	P01880;P01880-2	'Ig delta chain C region;Isoform 2 of Ig delta chain C region	NA	NA	NA		100	100	10.3	7.7	1.9	4.1	6		50	0	0.9	0.9	0.9	3.8	4.2	4
IGHG1	P01857	'Ig gamma-1 chain C region	NA	NA	NA		100	100	1.3	1.3	0.9	1	1.1		100	100	1	0.7	0.9	1	2.6	1.8
IGHG2	P01859	'Ig gamma-2 chain C region	NA	NA	NA		100	100	1	1.3	0.8	0.9	1		100	100	1	0.8	0.9	0.8	2.9	1.9
IGHG3	P01860	'Ig gamma-3 chain C region	NA	NA	NA		100	100	0.8	1	1.1	0.9	1		100	100	1	1	1	1	3	2
IGHG4	P01861	'Ig gamma-4 chain C region	NA	NA	NA		100	100	0.9	1.3	1	0.8	1		100	100	0.9	0.9	0.9	0.9	3.1	2
IGHM	P01871;P01871-2	'Ig mu chain C region;Isoform 2 of Ig mu chain C region	NA	NA	NA		100	100	1.1	0.8	1.2	0.9	1		100	100	0.8	0.5	0.7	0.6	2.3	1.5
IGJ	C9JA05;D6RD17;D6RHJ6;P01591	'Immunoglobulin J chain (Fragment);Immunoglobulin J chain	5923.8	0.01	0		100	100	2	1.3	1.7	2.4	1.9		100	100	1.7	1	1.4	16.6	2.3	9.5
IGKC	P01834	'Ig kappa chain C region	NA	NA	NA		100	100	1.9	1.3	0.8	1.2	1.3		100	100	0.3	0.2	0.3	0.7	3	1.9
IGKV1-5	P01602	'Ig kappa chain V-I region HK102 (Fragment)	NA	NA	NA		100	50	2.6	12.3	1.3	3.2	4.9		0	25	0.2	0.9	0.6	1.5	1.2	1.4
IGKV4-1	P06312	'Ig kappa chain V-IV region (Fragment)	NA	NA	NA		100	100	0.5	1.1	1.1	0.6	0.8		50	50	0.4	0.1	0.2	4.1	2.4	3.3
IGLC1	P0CG04	'Ig lambda-1 chain C regions	NA	NA	NA		100	100	1	1	1	0.8	1		100	100	0.1	0.1	0.1	0.8	3.9	2.4
IGLC2	P0CG05	'Ig lambda-2 chain C regions	NA	NA	NA		25	0	NA	34.2	NA	NA	34.2		0	0	NA	NA	NA	NA	NA	NA
IGLC3	P0CG06	'Ig lambda-3 chain C regions	NA	NA	NA		100	100	1.2	1.7	0.8	0.7	1.1		100	100	0.4	0.4	0.4	0.9	3.8	2.4
IGLC6	P0CF74	'Ig lambda-6 chain C region	NA	NA	NA		50	100	0	0.9	1.3	0	0.6		50	25	2.5	2.5	2.5	0.9	0.2	0.6
IGLC7	A0M8Q6	'Ig lambda-7 chain C region	NA	NA	NA		100	100	1.4	1.7	1.1	0.9	1.3		100	100	0.3	0.3	0.3	1.5	4.7	3.1
IGLL1	C9JEE0;P15814;P15814-2	'Immunoglobulin lambda-like polypeptide 1 (Fragment);Immunoglobulin lambda-like polypeptide 1;Isoform 2 of Immunoglobulin lambda-like polypeptide 1	< 1	0.03	0		75	100	0.3	1	1.8	2	1.3		0	50	0.2	0.2	0.2	1.9	1.2	1.6
IGLL5	B9A064;B9A064-2	'Immunoglobulin lambda-like polypeptide 5;Isoform 2 of Immunoglobulin lambda-like polypeptide 5	NA	NA	NA		50	100	0	0.4	1.2	0	0.4		50	100	0	0	0	1.3	4.4	2.9
ITIH4	B7ZKJ8;F5GXQ1;H7C0L5;Q14624;Q14624-2;Q14624-3;Q14624-4	'35 kDa inter-alpha-trypsin inhibitor heavy chain H4;35 kDa inter-alpha-trypsin inhibitor heavy chain H4 (Fragment);Inter-alpha-trypsin inhibitor heavy chain H4;Isoform 2 of Inter-alpha-trypsin inhibitor heavy chain H4;Isoform 3 of Inter-alpha-trypsin inhibitor heavy chain H4;Isoform 4 of Inter-alpha-trypsin inhibitor heavy chain H4	461.35	0.2	1		25	0	0.5	0.5	5.3	NA	2.1		0	0	NA	NA	NA	NA	NA	NA
ITPR2	F5GYT5;H7C2X9;Q14571;Q14571-2	'Inositol 1 4 5-trisphosphate receptor type 2;Inositol 1 4 5-trisphosphate receptor type 2 (Fragment);Isoform Short of Inositol 1 4 5-trisphosphate receptor type 2	1080.63	2.66	9		50	0	NA	8.2	NA	23.9	16.1		0	0	NA	NA	NA	NA	NA	NA
JUP	C9J826;C9JK18;C9JKY1;C9JPI2;C9JTX4;F5GWP8;K7ERP3;P14923	'Junction plakoglobin (Fragment);Junction plakoglobin	12206.7	84.44	11		75	50	1.6	0.1	6.7	10.8	4.8		50	75	0.2	0.9	0.6	0.7	0.1	0.4
KIAA1429	H0YB68;H0YBN5;H0YC41;Q69YN4;Q69YN4-2;Q69YN4-3;Q69YN4-4	'Protein virilizer homolog (Fragment);Protein virilizer homolog;Isoform 2 of Protein virilizer homolog;Isoform 3 of Protein virilizer homolog;Isoform 4 of Protein virilizer homolog	1225.64	13.33	11		0	0	NA	NA	NA	NA	NA		50	25	2.5	2.5	2.5	0.2	1	0.6
KIAA1467	A2RU67	'Uncharacterized protein KIAA1467	164.76	2.5	11		25	0	4.6	NA	NA	NA	4.6		0	0	NA	NA	NA	NA	NA	NA
KIAA1751	Q9C0B2;Q9C0B2-2;Q9C0B2-3	'Uncharacterized protein KIAA1751;Isoform 2 of Uncharacterized protein KIAA1751;Isoform 3 of Uncharacterized protein KIAA1751	1.78	0.17	0		0	0	NA	NA	NA	NA	NA		50	0	0.9	0.9	0.9	2.1	2.4	2.3
KIF9	B4DZK5;C9JWZ7;E7EUW8;F8WA61;Q6PJI1;Q9HAQ2;Q9HAQ2-2	'Kinesin-like protein KIF9;Kinesin-like protein KIF9 (Fragment);KIF9 protein;Isoform 2 of Kinesin-like protein KIF9	143.73	0.58	1		0	0	NA	NA	NA	NA	NA		0	25	0.9	0.2	0.5	0.9	NA	0.9
KNG1	P01042;P01042-2;P01042-3	'Kininogen-1;Isoform LMW of Kininogen-1;Isoform 3 of Kininogen-1	4.43	0.08	0		75	100	0	0.7	4.6	1.2	1.6		50	0	0.9	0.9	0.9	9.5	10.6	10.1
KRT1	P04264	'Keratin type II cytoskeletal 1	8.06	0.02	0		100	100	2	1.1	0.9	1.2	1.3		100	100	1	1.4	1.2	0.9	0.5	0.7
KRT10	P13645	'Keratin type I cytoskeletal 10	511.25	9.17	11		100	100	2.9	1.9	0.5	0.9	1.6		100	100	1.6	1.5	1.5	0.5	0.4	0.5
KRT12	Q99456	'Keratin type I cytoskeletal 12	2.56	0.01	0		25	0	NA	NA	3.7	NA	3.7		0	25	0.9	0.9	0.9	1.9	0.3	1.1
KRT13	K7EMD9;K7EMJ2;K7EQH6;K7ERE3;P13646;P13646-2;P13646-3	'Keratin type I cytoskeletal 13 (Fragment);Keratin type I cytoskeletal 13;Isoform 2 of Keratin type I cytoskeletal 13;Isoform 3 of Keratin type I cytoskeletal 13	368.26	142.95	6		100	100	2.8	0.5	0.3	1.3	1.2		100	75	3.8	20.3	12	0.8	0.4	0.6
KRT14	P02533	'Keratin type I cytoskeletal 14	301.67	27.73	3		100	100	5.1	0.9	0.9	1.4	2.1		100	75	1	25.5	13.3	0.7	0.2	0.5
KRT15	A8MT21;B3KRA2;C9JTG5;K7EMX0;K7EQK9;P19012	'Keratin type I cytoskeletal 15;Keratin type I cytoskeletal 15 (Fragment)	385.87	18.65	10		50	100	0.1	0.6	0.4	0	0.3		100	75	1.4	18.5	10	0.8	0.3	0.6
KRT16	K7ENV3;K7ENW6;P08779	'Keratin type I cytoskeletal 16 (Fragment);Keratin type I cytoskeletal 16	2114.33	4.69	8		75	100	3.1	0.3	0.8	0	1.1		100	75	1.6	17	9.3	1.1	0.1	0.6
KRT17	K7ELP7;K7EPJ9;K7ESE1;Q04695	'Keratin type I cytoskeletal 17 (Fragment);Keratin type I cytoskeletal 17	13407.1	236.1	7		75	50	2	0.1	17.5	23.9	10.9		50	75	0.1	0.9	0.5	1	0.1	0.6
KRT18	F8VZY9;P05783	'Keratin type I cytoskeletal 18	19988.1	1514.04	11		0	0	NA	NA	NA	NA	NA		0	25	0.9	0.9	0.9	0.9	0.4	0.7
KRT19	C9JM50;K7EMS3;P08727	'Keratin type I cytoskeletal 19 (Fragment);Keratin type I cytoskeletal 19	36590.7	1185.71	11		25	100	0.1	0.2	0.5	0	0.2		100	75	1.5	15.2	8.3	0.5	0.3	0.4
KRT2	P35908	'Keratin type II cytoskeletal 2 epidermal	2.13	0.01	0		100	100	0.9	0.9	0.6	1.2	0.9		100	100	1.7	1.8	1.8	0.5	0.5	0.5
KRT20	P35900	'Keratin type I cytoskeletal 20	496.47	5.6	2		0	0	NA	NA	NA	NA	NA		50	25	2.1	2.1	2.1	1.9	0.3	1.1
KRT24	Q2M2I5	'Keratin type I cytoskeletal 24	< 1	0.02	0		25	50	0.5	1.9	0.2	0.1	0.7		100	25	3.3	3.3	3.3	2.9	0.6	1.8
KRT25	Q7Z3Z0	'Keratin type I cytoskeletal 25	< 1	NA	NA		50	100	0.3	4.7	0.5	0.1	1.4		100	100	0.9	1	0.9	0.2	0.5	0.4
KRT26	Q7Z3Y9	'Keratin type I cytoskeletal 26	NA	NA	NA		25	50	0.6	2.1	0.5	0.3	0.9		0	25	0.2	0.9	0.6	0.9	NA	0.9
KRT27	Q7Z3Y8	'Keratin type I cytoskeletal 27	1.76	0.01	0		0	0	NA	NA	NA	NA	NA		0	25	0.9	0.9	0.9	0.9	0.4	0.7
KRT28	Q7Z3Y7	'Keratin type I cytoskeletal 28	< 1	NA	NA		25	100	0.3	0.3	0.3	0	0.2		100	25	5.8	5.8	5.8	2.9	0.2	1.6
KRT3	J3QST3;P12035	'Keratin type II cytoskeletal 3	1.04	0.11	0		100	100	6	1.5	0.5	2.3	2.6		50	50	1.4	1.4	1.4	0.6	0.2	0.4
KRT33B	Q14525	'Keratin type I cuticular Ha3-II	< 1	0.02	0		0	0	NA	NA	NA	NA	NA		50	0	0.9	0.9	0.9	2.1	1.1	1.6
KRT4	F5H8K9;F8VX05;F8VZR6;P19013	'Keratin type II cytoskeletal 4	187.62	20.73	5		0	50	0.2	0.2	2	NA	0.8		100	75	5.3	0.3	2.8	0.4	0.4	0.4
KRT5	F8VU69;F8VV57;F8W0C6;H0YI76;H0YIN9;P13647	'Keratin type II cytoskeletal 5 (Fragment);Keratin type II cytoskeletal 5	2453.15	277.53	5		100	100	1	1	1.2	0.2	0.9		100	100	2	3	2.5	0.7	0.1	0.4
KRT6A	P02538	'Keratin type II cytoskeletal 6A	2391.2	132.25	4		25	50	0.1	0.1	22.3	NA	7.8		100	75	1.2	23.5	12.3	0.8	0.1	0.5
KRT6B	P04259	'Keratin type II cytoskeletal 6B	893.48	17.07	5		100	100	2.8	1.1	0.9	1.7	1.6		100	100	1.3	1	1.2	0.8	0.2	0.5
KRT6C	P48668	'Keratin type II cytoskeletal 6C	164.36	14.55	5		100	100	2.5	0.5	1.1	1	1.3		100	100	1.1	0.8	1	0.7	0.1	0.4
KRT7	P08729	'Keratin type II cytoskeletal 7	17136.6	1083.57	11		0	0	NA	NA	NA	NA	NA		0	25	0.9	0.9	0.9	0.9	0.2	0.6
KRT71	Q3SY84	'Keratin type II cytoskeletal 71	< 1	NA	NA		0	0	NA	NA	NA	NA	NA		0	25	0.9	0.9	0.9	0.9	0.2	0.6
KRT72	B4DXK4;H0YHD9;H0YIG3;Q14CN4;Q14CN4-2;Q14CN4-3	'Keratin type II cytoskeletal 72;Keratin type II cytoskeletal 72 (Fragment);Isoform 2 of Keratin type II cytoskeletal 72;Isoform 3 of Keratin type II cytoskeletal 72	2.07	NA	NA		0	0	NA	NA	NA	NA	NA		100	50	3.3	0.6	1.9	5.6	0.4	3
KRT74	F8W1S1;Q7RTS7	'Keratin type II cytoskeletal 74	< 1	0.02	0		0	0	NA	NA	NA	NA	NA		50	25	0.9	0.9	0.9	2.9	0.3	1.6
KRT75	O95678	'Keratin type II cytoskeletal 75	3.11	0.26	2		50	100	2.7	0.1	1.5	0.2	1.1		50	100	0.2	0.1	0.1	0.5	0.1	0.3
KRT76	Q01546	'Keratin type II cytoskeletal 2 oral	< 1	0.13	0		25	100	0.2	0.2	1.8	0.3	0.6		50	50	4.1	4.1	4.1	0.1	0.1	0.1
KRT77	F5GY66;F8VS61;Q7Z794	'Keratin type II cytoskeletal 1b	< 1	0.01	0		100	100	4.4	2.7	0.3	0.8	2.1		100	100	0.5	0.4	0.5	0.5	0.8	0.7
KRT78	F8VS93;H0YI54;Q8N1N4;Q8N1N4-2	'Keratin type II cytoskeletal 78 (Fragment);Keratin type II cytoskeletal 78;Isoform 2 of Keratin type II cytoskeletal 78	3.44	0.12	0		0	0	NA	NA	NA	NA	NA		0	25	0.9	0.9	0.9	0.9	0.1	0.5
KRT79	H0YID6;Q5XKE5	'Keratin type II cytoskeletal 79 (Fragment);Keratin type II cytoskeletal 79	11.89	0.07	0		100	100	4	2	0.6	2.5	2.3		50	50	2.1	2.1	2.1	0.1	0.1	0.1
KRT8	F8VP67;F8VQY3;F8VRG4;F8VUG2;F8W1U3;H0YIB2;P05787;P05787-2	'Keratin type II cytoskeletal 8 (Fragment);Keratin type II cytoskeletal 8;Isoform 2 of Keratin type II cytoskeletal 8	39938.4	1731.16	11		0	0	NA	NA	NA	NA	NA		0	25	0.9	0.9	0.9	0.9	0.1	0.5
KRT80	Q6KB66;Q6KB66-2;Q6KB66-3	'Keratin type II cytoskeletal 80;Isoform 2 of Keratin type II cytoskeletal 80;Isoform 3 of Keratin type II cytoskeletal 80	1043.48	39.76	11		0	0	NA	NA	NA	NA	NA		0	25	0.9	0.9	0.9	0.9	0.2	0.6
KRT84	Q9NSB2	'Keratin type II cuticular Hb4	< 1	0.04	0		0	0	NA	NA	NA	NA	NA		0	25	0.9	0.9	0.9	0.9	0.3	0.6
KRT9	K7EQQ3;P35527	'Keratin type I cytoskeletal 9	2.3	0.18	1		100	100	4.2	1.7	2	1.4	2.3		100	100	0.5	1.3	0.9	1.5	0.1	0.8
LATS1	H0YG09;O95835;O95835-2;Q6PJG3	'Serine/threonine-protein kinase LATS1 (Fragment);Serine/threonine-protein kinase LATS1;Isoform 2 of Serine/threonine-protein kinase LATS1;LATS1 protein	294.68	6.36	11		50	100	0.3	1.5	0.6	0.1	0.6		50	25	1.4	1.4	1.4	0.5	2.4	1.5
LCAT	I3L0J6;I3L1Q6;I3L215;I3L3R0;J3QKT0;J3QSE5;P04180	'Phosphatidylcholine-sterol acyltransferase (Fragment);Phosphatidylcholine-sterol acyltransferase	122.2	5.01	11		75	100	3.2	2.6	0.5	0.1	1.6		100	0	2.1	2.1	2.1	5	4	4.5
LGALS3BP	K7EJD3;K7EJY8;K7EKQ5;K7ELA1;K7EM15;K7EN99;K7EP36;K7EQT9;K7ER67;K7ERZ6;K7ES75;Q08380	'Galectin-3-binding protein;Galectin-3-binding protein (Fragment)	17650.2	311.49	11		100	100	1.2	1.7	6.1	1.9	2.7		50	0	1.4	1.4	1.4	4.1	2.2	3.2
LIG3	K7EJR4;K7ELY6;K7ENR9;K7EQB6;K7ERZ5;P49916;P49916-2	'Leucine-rich repeats and immunoglobulin-like domains protein 3 (Fragment);DNA ligase 3;Isoform Beta of DNA ligase 3	426.94	6.92	11		0	0	NA	NA	NA	NA	NA		0	25	0.9	0.9	0.9	0.1	NA	0.1
LOC644215	Q96GH5	'LOC644215 protein (Fragment)	NA	NA	NA		0	0	NA	NA	NA	NA	NA		0	25	0.2	0.9	0.6	0.9	NA	0.9
LRRC36	B7Z4G3;B7Z7B3;H3BND7;H3BNV0;H3BQI9;H3BRB2;H3BRP7;H3BS33;H3BSQ6;J3QRT0;J3QSG3;Q1X8D7;Q1X8D7-2;Q9NV11	'Leucine-rich repeat-containing protein 36;Leucine-rich repeat-containing protein 36 (Fragment);Isoform 2 of Leucine-rich repeat-containing protein 36	47.93	0.05	0		0	0	NA	NA	NA	NA	NA		50	0	0.9	0.9	0.9	2.1	2.4	2.3
LTB4R	G3V244;G3V4Q5;Q15722	'Leukotriene B4 receptor 1 (Fragment);Leukotriene B4 receptor 1	224.03	6.34	10		25	0	12.2	NA	NA	NA	12.2		0	0	NA	NA	NA	NA	NA	NA
LUC7L	A8MYV2;B8ZZ08;B8ZZ09;B8ZZ10;B8ZZ12;F2Z322;F8WBC1;H7C2U4;Q9NQ29;Q9NQ29-2;Q9NQ29-3	'LUC7-like (S. cerevisiae);LUC7-like (S. cerevisiae) (Fragment);Putative RNA-binding protein Luc7-like 1;Putative RNA-binding protein Luc7-like 1 (Fragment);Isoform 2 of Putative RNA-binding protein Luc7-like 1;Isoform 3 of Putative RNA-binding protein Luc7-like 1	855.25	14.59	11		25	0	NA	NA	NA	3.7	3.7		0	0	NA	NA	NA	NA	NA	NA
MAGIX	C9J123;F8WCY7;H7C2H1;H7C3G4;H7C496;Q9H6Y5;Q9H6Y5-2;Q9H6Y5-3	'PDZ domain-containing protein MAGIX (Fragment);PDZ domain-containing protein MAGIX;Isoform 2 of PDZ domain-containing protein MAGIX;Isoform 3 of PDZ domain-containing protein MAGIX	141.92	0.55	2		0	0	NA	NA	NA	NA	NA		0	25	0.9	0.9	0.9	0.2	NA	0.2
MED24	B4DDR8;B9TX62;E9PFL1;F5GY88;F5H0K1;F5H0M2;F5H2D6;F5H3E6;F5H5K2;F8W9R9;H0YEG1;J3KSL1;J3KSU0;J3KTL3;J3QLC0;J3QLC2;J3QLF8;J3QLV7;J3QRH9;O75448;O75448-2	'Mediator of RNA polymerase II transcription subunit 24;Mediator complex subunit MED24 variant MED24_i2 (Fragment);Mediator of RNA polymerase II transcription subunit 24 (Fragment);Isoform 2 of Mediator of RNA polymerase II transcription subunit 24	1465.53	16.99	11		50	0	17.1	NA	NA	27.4	22.3		0	0	NA	NA	NA	NA	NA	NA
MEDAG	H0Y831;Q5VYS4;Q5VYS4-2	'Mesenteric estrogen-dependent adipogenesis protein (Fragment);Mesenteric estrogen-dependent adipogenesis protein;Isoform 2 of Mesenteric estrogen-dependent adipogenesis protein	627.67	0.11	0		0	0	NA	NA	NA	NA	NA		0	25	0.9	0.9	0.9	0.2	NA	0.2
MFSD7	D6R9R0;D6RB07;D6RED0;D6RIZ6;Q6UXD7;Q6UXD7-2;Q6UXD7-3	'Major facilitator superfamily domain-containing protein 7;Major facilitator superfamily domain-containing protein 7 (Fragment);Isoform 2 of Major facilitator superfamily domain-containing protein 7;Isoform 3 of Major facilitator superfamily domain-containing protein 7	263.67	1.58	4		25	0	NA	NA	NA	3.7	3.7		0	0	NA	NA	NA	NA	NA	NA
MGA	H3BP52;H3BTF4;H3BTN2;H3BU53;Q8IWI9;Q8IWI9-2;Q8IWI9-3;Q8IWI9-4	'Maltase-glucoamylase intestinal (Fragment);MAX gene-associated protein;Isoform 2 of MAX gene-associated protein;Isoform 3 of MAX gene-associated protein;Isoform 4 of MAX gene-associated protein	801.53	4.68	11		25	0	NA	NA	4.6	NA	4.6		0	0	NA	NA	NA	NA	NA	NA
MKX	H0YKC7;H0YMU2;Q8IYA7	'Homeobox protein Mohawk (Fragment);Homeobox protein Mohawk	15.07	0.11	0		0	0	NA	NA	NA	NA	NA		100	50	4.1	4.1	4.1	0.5	1.7	1.1
MLF2	F5H0Y3;F5H7L5;F5H800;Q15773	'Myeloid leukemia factor 2 (Fragment);Myeloid leukemia factor 2	3250.14	78.47	11		25	0	NA	NA	NA	3.7	3.7		0	0	NA	NA	NA	NA	NA	NA
MRPS26	Q9BYN8	'28S ribosomal protein S26 mitochondrial	700.86	37.02	11		0	0	NA	NA	NA	NA	NA		0	25	0.9	0.1	0.5	0.9	NA	0.9
MTTP	D6R915;D6RAB8;D6RBJ4;D6REL9;D6REP9;D6RHZ9;D6RJG5;E9PBP6;P55157;Q6P5T3	'Microsomal triglyceride transfer protein large subunit;Microsomal triglyceride transfer protein large subunit (Fragment);MTTP protein	85.04	0.06	0		25	0	4.6	NA	NA	NA	4.6		0	0	NA	NA	NA	NA	NA	NA
NAALADL1	C9JFW8;C9JX16;E9PII9;E9PIU1;E9PJQ1;E9PKG8;E9PKR0;E9PKW7;E9PLR8;E9PRC7;H0YDS5;H0YEI8;Q9UQQ1;Q9UQQ1-2;Q9UQQ1-3;Q9UQQ1-4;Q9UQQ1-5;Q9UQQ1-6;Q9UQQ1-7;Q9UQQ1-8	'N-acetylated-alpha-linked acidic dipeptidase-like protein;N-acetylated-alpha-linked acidic dipeptidase-like protein (Fragment);Isoform 2 of N-acetylated-alpha-linked acidic dipeptidase-like protein;Isoform 3 of N-acetylated-alpha-linked acidic dipeptidase-like protein;Isoform 4 of N-acetylated-alpha-linked acidic dipeptidase-like protein;Isoform 5 of N-acetylated-alpha-linked acidic dipeptidase-…	88.59	0.1	0		25	0	NA	NA	3.7	NA	3.7		0	0	NA	NA	NA	NA	NA	NA
NAGK	C9JEV6;C9JMR7;E9PPU6;H0YC94;H0YE82;H0YEB7;H0YF44;H7C1L7;H7C286;H7C3G9;Q9UJ70;Q9UJ70-2	'N-acetyl-D-glucosamine kinase;N-acetyl-D-glucosamine kinase (Fragment);Isoform 2 of N-acetyl-D-glucosamine kinase	1224.52	16.1	11		25	0	NA	NA	NA	3.7	3.7		0	0	NA	NA	NA	NA	NA	NA
NASP	E9PAU3;E9PI86;E9PJQ2;E9PKR5;E9PNB5;E9PPQ8;E9PPR5;E9PQG5;E9PRH9;H0YDS9;H0YF33;P49321;P49321-2;P49321-3;P49321-4;Q5T624	'Nuclear autoantigenic sperm protein;Nuclear autoantigenic sperm protein (Fragment);Isoform 2 of Nuclear autoantigenic sperm protein;Isoform 3 of Nuclear autoantigenic sperm protein;Isoform 4 of Nuclear autoantigenic sperm protein	1598.72	23.09	11		0	0	NA	NA	NA	NA	NA		0	25	0.9	0.9	0.9	0.2	NA	0.2
NF1	B4DXH1;B4DXP1;H0Y465;J3KRT8;J3KSB5;J3KSX8;J3QLS2;J3QQN8;J3QSG6;K7EID4;K7EJE7;K7ENT2;K7EP94;P21359;P21359-2;P21359-3;P21359-4;P21359-5	'Neurofibromin truncated;Neurofibromin truncated (Fragment);Neurofibromin;Isoform 1 of Neurofibromin;Isoform 3 of Neurofibromin;Isoform 4 of Neurofibromin;Isoform 5 of Neurofibromin	1813.19	8.09	11		25	0	NA	NA	11.6	NA	11.6		0	0	NA	NA	NA	NA	NA	NA
NLRP7	E7EPM2;K7EP54;K7EPY3;K7ER92;K7ERG0;Q8WX94;Q8WX94-2;Q8WX94-3	'NACHT LRR and PYD domains-containing protein 7;NACHT LRR and PYD domains-containing protein 7 (Fragment);Isoform 2 of NACHT LRR and PYD domains-containing protein 7;Isoform 3 of NACHT LRR and PYD domains-containing protein 7	11.84	0.02	0		25	0	NA	NA	NA	10.8	10.8		0	0	NA	NA	NA	NA	NA	NA
NME2P1	O60361	'Putative nucleoside diphosphate kinase	7901.75	297.527	11		0	0	NA	NA	NA	NA	NA		50	0	2.1	2.1	2.1	0.9	NA	0.9
OBSL1	A6NN50;A8MSZ8;E7ER99;H0Y684;J3KN49;O75147;O75147-1;O75147-2	'Obscurin-like protein 1;Obscurin-like protein 1 (Fragment);Isoform 3 of Obscurin-like protein 1;Isoform 2 of Obscurin-like protein 1	1818.69	15.22	10		25	0	4.6	NA	NA	NA	4.6		0	0	NA	NA	NA	NA	NA	NA
ORM1	F5H794;P02763	'Alpha-1-acid glycoprotein 1	69.49	0.02	0		75	100	0.3	12.1	0.6	2.6	3.9		100	75	0.1	0.1	0.1	11.4	3.1	7.3
ORM2	C9JYM6;P19652	'Alpha-1-acid glycoprotein 2	29.43	0.01	0		75	100	0.2	6.2	0.9	2.7	2.5		50	75	0.1	0.1	0.1	6.9	2.9	4.9
PABPC4	B1ANR0;B1ANR1;E9PIA5;H0Y5F5;H0Y6X6;H0YCC8;H0YEQ8;H0YER0;H0YEU6;Q13310;Q13310-2;Q13310-3	'Poly(A) binding protein cytoplasmic 4 (Inducible form) isoform CRA_e;Polyadenylate-binding protein 4 (Fragment);Polyadenylate-binding protein 4;Isoform 2 of Polyadenylate-binding protein 4;Isoform 3 of Polyadenylate-binding protein 4	3374.3	39.12	11		25	0	4.6	NA	NA	NA	4.6		50	0	3.3	3.3	3.3	1.5	1.7	1.6
PCBP1	Q15365	'Poly(rC)-binding protein 1	7053.22	156.09	11		0	0	NA	NA	NA	NA	NA		50	0	2.5	2.5	2.5	0.9	NA	0.9
PDE4DIP	E9PI71;E9PIN2;E9PJ64;E9PJ85;E9PJA9;E9PJK3;E9PJU0;E9PL24;E9PNE0;E9PPE8;E9PQ86;E9PQG4;E9PRJ6;E9PS60;F8WAP3;H0YC86;H0YCE6;H0YCH7;H0YCY0;H0YEW6;Q5TB27;Q5VU43;Q5VU43-10;Q5VU43-11;Q5VU43-12;Q5VU43-2;Q5VU43-3;Q5VU43-4;Q5VU43-6;Q5VU43-7;Q5VU43-8;Q5VU43-9	'Myomegalin (Fragment);Myomegalin;Isoform 10 of Myomegalin;Isoform 11 of Myomegalin;Isoform 12 of Myomegalin;Isoform 2 of Myomegalin;Isoform 3 of Myomegalin;Isoform 4 of Myomegalin;Isoform 6 of Myomegalin;Isoform 7 of Myomegalin;Isoform 8 of Myomegalin;Isoform 9 of Myomegalin	1966.15	8.71	11		25	0	NA	3.7	NA	NA	3.7		0	0	NA	NA	NA	NA	NA	NA
PDPR	A8MT40;B3KSE1;B7ZAR9;H3BQG3;H3BRS5;H3BU60;H3BUH3;H3BV59;Q8NCN5	'Pyruvate dehydrogenase phosphatase regulatory subunit mitochondrial;HCG201155 isoform CRA_d;Pyruvate dehydrogenase phosphatase regulatory subunit mitochondrial (Fragment)	746.77	11.5	11		0	0	NA	NA	NA	NA	NA		0	25	0.9	0.9	0.9	0.2	NA	0.2
PEX10	D6RA89;D6RBB0;D6RIF5;J3KRE0;J3QRM4;O60683;O60683-2	'Peroxisome biogenesis factor 10;Peroxisome biogenesis factor 10 (Fragment);Isoform 2 of Peroxisome biogenesis factor 10	406.2	12.49	11		0	0	NA	NA	NA	NA	NA		0	25	0.9	0.9	0.9	0.2	NA	0.2
PGK1	B7Z7A9;E7ERH5;P00558	'Phosphoglycerate kinase;Phosphoglycerate kinase 1	9162.9	225.42	11		0	50	0.1	0.1	NA	NA	0.1		0	0	NA	NA	NA	NA	NA	NA
PHB2	B4DW05;F5GWA7;F5GY37;F5H0C5;F5H0S4;F5H2D2;F5H3X6;J3KPX7;Q99623;Q99623-2	'Prohibitin-2;Prohibitin-2 (Fragment);Isoform 2 of Prohibitin-2	2708.24	120.31	11		0	50	NA	NA	0.2	0.2	0.2		0	0	NA	NA	NA	NA	NA	NA
PIANP	F5GZA6;F5H0N9;F5H191;Q8IYJ0;Q8IYJ0-2	'PILR alpha-associated neural protein (Fragment);PILR alpha-associated neural protein;Isoform 2 of PILR alpha-associated neural protein	56.94	0.6	1		0	0	NA	NA	NA	NA	NA		0	25	0.9	0.9	0.9	0.2	NA	0.2
PIGR	P01833	'Polymeric immunoglobulin receptor	13363.3	3.02	4		100	100	11.7	4.5	4.7	2.1	5.8		0	0	NA	NA	NA	NA	NA	NA
PKM	H3BN34;H3BQ34;H3BQZ3;H3BT25;H3BTJ2;H3BTN5;H3BU13;H3BUW1;P14618;P14618-2;P14618-3	'Pyruvate kinase isozymes M1/M2 (Fragment);Pyruvate kinase;Pyruvate kinase isozymes M1/M2;Pyruvate kinase (Fragment);Pyruvate kinase PKM;Isoform M1 of Pyruvate kinase PKM;Isoform 3 of Pyruvate kinase PKM	31565.5	900.024	11		0	50	0.2	0.2	NA	NA	0.2		100	75	1.3	2.4	1.9	7.6	2.5	5.1
PKM2	Q504U3	'Pyruvate kinase	31565.5	900.02	11		0	0	NA	NA	NA	NA	NA		50	0	2.1	2.1	2.1	0.9	0.8	0.9
POLR2M	E9PP13;H3BV00;P0CAP2;P0CAP2-2;P0CAP2-3;Q6EEV4;Q6EEV4-2	'DNA-directed RNA polymerase II subunit GRINL1A isoforms 4/5;DNA-directed RNA polymerase II subunit GRINL1A;Isoform 2 of DNA-directed RNA polymerase II subunit GRINL1A;Isoform 3 of DNA-directed RNA polymerase II subunit GRINL1A;Isoform 5 of DNA-directed RNA polymerase II subunit GRINL1A isoforms 4/5	822.223	9.25395	11		50	0	4.6	NA	NA	3.7	4.2		0	0	NA	NA	NA	NA	NA	NA
PON1	F5H4W9;F8WF42;P27169	'Serum paraoxonase/arylesterase 1	8.22	0.03	0		100	100	1.3	0.7	0.6	0.9	0.9		100	100	2.1	1.4	1.7	0.6	2.5	1.6
POTEE	Q6S8J3;Q6S8J3-2;Q6S8J3-3	'POTE ankyrin domain family member E;Isoform 2 of POTE ankyrin domain family member E;Isoform 3 of POTE ankyrin domain family member E	5.09	2.83	11		50	0	5.5	0.5	1	2.4	2.4		100	25	0.6	4.1	2.4	5	3.4	4.2
POTEF	A5A3E0;A6NC16;F8W967	'POTE ankyrin domain family member F	13.52	0.92	2		25	0	0.6	4.2	NA	NA	2.4		100	0	2.1	2.1	2.1	2.5	1.3	1.9
POTEJ	P0CG39	'POTE ankyrin domain family member J	NA	NA	NA		0	0	NA	NA	NA	NA	NA		100	25	0.7	2.5	1.6	2.5	1.7	2.1
POTEKP	Q9BYX7	'Putative beta-actin-like protein 3	NA	0.36	0		0	0	NA	NA	NA	NA	NA		50	0	2.1	2.1	2.1	0.9	0.8	0.9
PPFIBP1	F5GZP6;F5H0E0;F5H495;F5H6Q7;F5H7K5;H0YFE4;H0YGH8;Q86W92;Q86W92-2;Q86W92-3;Q86W92-4;Q86W92-5	'Liprin-beta-1 (Fragment);Liprin-beta-1;Isoform 2 of Liprin-beta-1;Isoform 3 of Liprin-beta-1;Isoform 4 of Liprin-beta-1;Isoform 5 of Liprin-beta-1	1474.72	9.22	11		25	0	4.6	NA	NA	NA	4.6		0	0	NA	NA	NA	NA	NA	NA
PPP1R3E	H0YLE3;H0YM26;H0YMB9;H0YMS8;H0YNQ2;Q9H7J1	'Protein phosphatase 1 regulatory subunit 3E (Fragment);Protein phosphatase 1 regulatory subunit 3E	105.86	1.71	9		0	0	NA	NA	NA	NA	NA		0	25	0.9	0.9	0.9	0.2	NA	0.2
PPP2R2B	D6RB57;D6RF04;D6RGF9;E5RFC4;E5RJ91;E9PCT7;H0YA16;Q00005;Q00005-2;Q00005-3;Q00005-4;Q00005-5;Q00005-6;Q00005-7	'Serine/threonine-protein phosphatase 2A 55 kDa regulatory subunit B beta isoform;Serine/threonine-protein phosphatase 2A 55 kDa regulatory subunit B beta isoform (Fragment);Isoform 2 of Serine/threonine-protein phosphatase 2A 55 kDa regulatory subunit B beta isoform;Isoform 3 of Serine/threonine-protein phosphatase 2A 55 kDa regulatory subunit B beta isoform;Isoform 4 of Serine/threonine-protein…	96.22	0.73	1		25	0	NA	NA	NA	3.7	3.7		0	0	NA	NA	NA	NA	NA	NA
PRDX1	Q06830	'Peroxiredoxin-1	5818.38	310.44	11		0	0	NA	NA	NA	NA	NA		0	25	0.9	0.9	0.9	0.9	0.3	0.6
PRDX2	A6NIW5;P32119;P32119-2	'Peroxiredoxin 2 isoform CRA_a;Peroxiredoxin-2;Isoform 2 of Peroxiredoxin-2	2638.7	109.35	11		0	0	NA	NA	NA	NA	NA		0	25	0.9	0.9	0.9	0.9	0.3	0.6
PRKX	P51817	'cAMP-dependent protein kinase catalytic subunit PRKX	544.34	4.96	11		25	0	9.1	NA	NA	NA	9.1		0	0	NA	NA	NA	NA	NA	NA
PROS1	C9K0R0;G5E9F8;H7BXT0;P07225	'Vitamin K-dependent protein S (Fragment);Protein S (Alpha) isoform CRA_b;Vitamin K-dependent protein S	1154.45	4.2	8		100	100	0.3	0.9	1	0.4	0.7		100	25	3.3	3.3	3.3	7.2	3.3	5.3
PRSS53	Q2L4Q9	'Serine protease 53	55.34	2.74	8		25	0	NA	NA	2.9	NA	2.9		0	0	NA	NA	NA	NA	NA	NA
PSMA7	H0Y586;O14818;O14818-2;O14818-4	'Proteasome subunit alpha type-7 (Fragment);Proteasome subunit alpha type-7;Isoform 2 of Proteasome subunit alpha type-7;Isoform 3 of Proteasome subunit alpha type-7	3049.8	251.12	11		0	0	NA	NA	NA	NA	NA		50	0	4.1	4.1	4.1	0.9	NA	0.9
PZP	F5GXY0;P20742;P20742-2	'Pregnancy zone protein;Isoform 2 of Pregnancy zone protein	1.2	NA	NA		100	100	0.3	0.3	2	1	0.9		100	100	6.4	4.1	5.2	2.1	4.8	3.5
RAN	B4DV51;B5MDF5;F5H018;H0YFC6;J3KQE5;P62826	'GTP-binding nuclear protein Ran;GTP-binding nuclear protein Ran (Fragment)	3756.4	321.27	11		25	0	4.6	NA	NA	NA	4.6		0	0	NA	NA	NA	NA	NA	NA
RANBP3	B7Z7F3;F5H4C2;K7EID7;K7EIJ4;K7EJ17;K7EJV3;K7EMH9;K7EMT3;K7EN31;K7ENB9;K7ENJ2;K7EPW1;K7EQB8;K7ERD4;K7ESQ0;Q9H6Z4;Q9H6Z4-2;Q9H6Z4-3	'Ran-binding protein 3;Ran-binding protein 3 (Fragment);Isoform 2 of Ran-binding protein 3;Isoform 3 of Ran-binding protein 3	1290.52	12.15	11		0	0	NA	NA	NA	NA	NA		0	25	0.2	0.9	0.6	0.9	NA	0.9
RERG	F5GWE9;F5GYR1;F5H252;Q96A58;Q96A58-2	'Ras-related and estrogen-regulated growth inhibitor;Ras-related and estrogen-regulated growth inhibitor (Fragment);Isoform 2 of Ras-related and estrogen-regulated growth inhibitor	340.76	0.74	3		25	0	4.6	NA	NA	NA	4.6		0	0	NA	NA	NA	NA	NA	NA
RNF40	F8W8Z4;H3BP71;H3BQ99;H3BS50;H3BUL6;I3L332;O75150;O75150-3;O75150-4;R4GN66	'E3 ubiquitin-protein ligase BRE1B;E3 ubiquitin-protein ligase BRE1B (Fragment);Isoform 3 of E3 ubiquitin-protein ligase BRE1B;Isoform 4 of E3 ubiquitin-protein ligase BRE1B	2373.35	31.21	11		100	100	5.8	6.9	0.2	1.5	3.6		50	75	0.1	0.1	0.1	0.5	3.6	2.1
ROM1	E9PKF5;E9PMR7;E9PS24;Q03395	'Rod outer segment membrane protein 1 (Fragment);Rod outer segment membrane protein 1	80.89	1.2	8		0	0	NA	NA	NA	NA	NA		0	25	0.9	0.2	0.5	0.9	NA	0.9
RPSA	C9J9K3;F8WD59;P08865	'40S ribosomal protein SA (Fragment);40S ribosomal protein SA	6901.5	242.15	11		0	0	NA	NA	NA	NA	NA		50	0	2.1	2.1	2.1	0.9	NA	0.9
RSF1	H0YCN2;H0YDG9;H0YER1;H0YEX0;H7C306;Q96T23;Q96T23-2;Q96T23-3	'Remodeling and spacing factor 1 (Fragment);Remodeling and spacing factor 1;Isoform 2 of Remodeling and spacing factor 1;Isoform 3 of Remodeling and spacing factor 1	698.52	13.46	11		0	0	NA	NA	NA	NA	NA		0	25	0.2	0.9	0.6	0.9	NA	0.9
S100A9	P06702	'Protein S100-A9	929.29	37.87	4		0	0	NA	NA	NA	NA	NA		50	0	1.7	1.7	1.7	2.5	2.8	2.7
SAA1	E9PQD6;P0DJI8	'Serum amyloid A protein;Serum amyloid A-1 protein	632.54	44.55	8		50	0	NA	4.6	1.6	0.6	2.3		0	0	NA	NA	NA	NA	NA	NA
SAA4	P35542	'Serum amyloid A-4 protein	14.32	0.17	1		25	0	0.6	2.6	0.9	0.4	1.1		0	0	NA	NA	NA	NA	NA	NA
SCLT1	D6RBA6;D6RBP0;D6RDM2;Q96NL6;Q96NL6-2;Q96NL6-3;Q96NL6-4	'Sodium channel and clathrin linker 1;Isoform 2 of Sodium channel and clathrin linker 1;Isoform 3 of Sodium channel and clathrin linker 1;Isoform 4 of Sodium channel and clathrin linker 1	177.5	3.68	11		0	50	0.3	0.3	NA	NA	0.3		0	0	NA	NA	NA	NA	NA	NA
SCYL2	F8VPW3;F8VSC5;H0YI32;H0YIK6;Q6P3W7	'SCY1-like protein 2 (Fragment);SCY1-like protein 2	821.1	14.01	11		25	50	0.5	0.5	0.2	3	1.1		0	0	NA	NA	NA	NA	NA	NA
SEMA4C	C9J4M7;C9JV89;Q9C0C4	'Semaphorin-4C (Fragment);Semaphorin-4C	1169.88	10.61	11		0	50	NA	NA	0.3	0.3	0.3		0	0	NA	NA	NA	NA	NA	NA
SERPINA1	G3V2B9;G3V387;G3V4I7;G3V544;G3V5R8;P01009;P01009-2;P01009-3	'Short peptide from AAT (Fragment);Alpha-1-antitrypsin;Isoform 2 of Alpha-1-antitrypsin;Isoform 3 of Alpha-1-antitrypsin	38869.6	35.91	7		100	100	1.2	1.2	0.7	0.8	1		100	100	1.9	1.9	1.9	1	3.9	2.5
SERPINA3	G3V3A0;G3V595;G3V5I3;P01011;P01011-2;P01011-3	'Alpha-1-antichymotrypsin;Alpha-1-antichymotrypsin (Fragment);Isoform 2 of Alpha-1-antichymotrypsin;Isoform 3 of Alpha-1-antichymotrypsin	20840	80.92	8		50	100	0.1	1.2	1	0	0.6		100	25	10.8	10.8	10.8	7.5	3	5.3
SERPINA6	G3V350;G3V4V7;P08185	'Corticosteroid-binding globulin;Corticosteroid-binding globulin (Fragment)	432.55	0.08	0		25	50	0.4	0.4	0.8	0.3	0.5		50	0	1.7	1.7	1.7	3.2	1.6	2.4
SERPINB12	Q3SYB4;Q96P63	'SERPINB12 protein;Serpin B12	< 1	0.01	0		0	0	NA	NA	NA	NA	NA		0	25	0.9	0.9	0.9	0.9	0.1	0.5
SERPINB3	P29508;P29508-2	'Serpin B3;Isoform 2 of Serpin B3	391.42	4.11	3		0	0	NA	NA	NA	NA	NA		0	25	0.9	0.9	0.9	0.9	0.3	0.6
SERPINB4	C9JZ65;F8W9L1;H0Y5H9;P48594	'Serpin B4 (Fragment);Serpin B4	96.65	0.74	2		0	0	NA	NA	NA	NA	NA		0	25	0.9	0.9	0.9	0.9	0.3	0.6
SERPINC1	P01008	'Antithrombin-III	6.72	0.03	0		25	50	NA	6.3	0.3	0.3	2.3		50	0	3.3	3.3	3.3	0.9	NA	0.9
SERPINF2	C9JMH6;C9JPV4;P08697;P08697-2	'Alpha-2-antiplasmin (Fragment);Alpha-2-antiplasmin;Isoform 2 of Alpha-2-antiplasmin	178.41	0.77	4		25	50	0.1	0.3	2.9	0.6	1		50	0	0.9	0.9	0.9	2.3	2.6	2.5
SERPING1	B4E1F0;B4E1H2;B5MCB9;C9JZJ9;E9PGN7;E9PK97;H0YCA1;H9KV48;P05155	'Plasma protease C1 inhibitor;Plasma protease C1 inhibitor (Fragment)	13745.4	2.87	4		50	100	0.2	0.6	0.9	0.2	0.5		100	75	0.4	3.3	1.8	2.4	2	2.2
SHF	F8W6K9;F8W6V4;H0YKA8;H0YLD8;H0YLM1;H0YLW6;H0YMM7;H0YMN4;H0YN16;H0YNF2;H0YNJ2;Q7M4L6;Q7M4L6-2	'SH2 domain-containing adapter protein F;SH2 domain-containing adapter protein F (Fragment);Isoform 2 of SH2 domain-containing adapter protein F	278.81	1.94	5		25	0	4.6	NA	NA	NA	4.6		0	0	NA	NA	NA	NA	NA	NA
SIDT2	C9JBG5;E9PMC3;E9PME7;E9PPN9;F5H8L4;G3V172;H0YEI3;Q8NBJ9;Q8NBJ9-2	'SID1 transmembrane family member 2;SID1 transmembrane family member 2 (Fragment);Isoform 2 of SID1 transmembrane family member 2	1307.02	9.06	11		25	0	4.6	NA	NA	NA	4.6		0	0	NA	NA	NA	NA	NA	NA
SIL1	A0RZB6;D6R940;D6RAI3;D6RBP7;D6REA1;D6RG16;D6RIU8;Q9H173	'Endoplasmic reticulum chaperone (Fragment);Nucleotide exchange factor SIL1 (Fragment);Nucleotide exchange factor SIL1	1268.79	20.38	11		25	50	0.2	0.2	NA	3.7	1.4		0	0	NA	NA	NA	NA	NA	NA
SLC16A3	J3KT83;J3KTI8;J3KTM6;J3QLE3;J3QQS9;J3QQV2;J3QRA0;J3QRP8;J3QRU2;J3QSC3;O15427	'Monocarboxylate transporter 4 (Fragment);Monocarboxylate transporter 4	3994.01	88.47	11		25	0	3	0.7	NA	NA	1.9		0	0	NA	NA	NA	NA	NA	NA
SLC22A5	F8WCC9;H7BZC0;H7BZF0;H7C1R8;O76082;O76082-2;O76082-3	'Solute carrier family 22 member 5;Solute carrier family 22 member 5 (Fragment);Isoform 2 of Solute carrier family 22 member 5;Isoform 3 of Solute carrier family 22 member 5	300.16	5.26	11		25	0	NA	NA	NA	5.4	5.4		0	0	NA	NA	NA	NA	NA	NA
SLFN13	E9PKT7;E9PM29;E9PMV5;K7EPV8;Q68D06;Q68D06-2	'Schlafen family member 13 (Fragment);Schlafen family member 13;Isoform 2 of Schlafen family member 13	520.32	4.04	8		25	0	4.6	NA	NA	NA	4.6		0	0	NA	NA	NA	NA	NA	NA
SLMO1	B4E0C9;K7ELB4;K7ENN4;K7EP78;K7EPM9;K7EQM5;Q96N28	'Protein slowmo homolog 1;Protein slowmo homolog 1 (Fragment)	41.79	1.24	6		25	0	4.6	NA	NA	NA	4.6		0	0	NA	NA	NA	NA	NA	NA
SLTM	A8K5V8;H0YKH2;H0YKU6;H0YL55;H0YLE6;H0YLW7;H0YMM0;H0YMR6;H0YMW8;H0YNF3;H7BXE3;H7C3F4;Q9NWH9	'SAFB-like transcription modulator;SAFB-like transcription modulator (Fragment)	1873.89	14.41	11		0	0	NA	NA	NA	NA	NA		0	25	0.9	0.9	0.9	0.9	0.3	0.6
SMDT1	F8WDX6;Q9H4I9	'Single-pass membrane protein with aspartate-rich tail 1 mitochondrial	823.56	7.89	11		25	0	NA	NA	NA	3.7	3.7		0	0	NA	NA	NA	NA	NA	NA
SNW1	G3V3A4;G3V4E0;G3V4X8;G3V5R3;Q13573	'SNW domain-containing protein 1;SNW domain-containing protein 1 (Fragment)	1391.66	38.93	11		0	0	NA	NA	NA	NA	NA		0	25	0.2	0.9	0.6	0.9	NA	0.9
SPAG5	F5GZT2;J3KSV2;J3QRV8;K7ELC8;Q96R06	'Sperm-associated antigen 5 (Fragment);Sperm-associated antigen 5	336.83	21.28	11		0	50	0.3	0.3	NA	NA	0.3		0	0	NA	NA	NA	NA	NA	NA
SRCRB4D	Q8WTU2;Q8WTU2-2	'Scavenger receptor cysteine-rich domain-containing group B protein;Isoform 2 of Scavenger receptor cysteine-rich domain-containing group B protein	26.39	0.52	1		0	0	NA	NA	NA	NA	NA		50	25	1.4	1.4	1.4	0.5	2.6	1.6
STRBP	E9PKQ0;H0YC91;H0YD00;H0YD70;Q96SI9;Q96SI9-2	'Spermatid perinuclear RNA-binding protein (Fragment);Spermatid perinuclear RNA-binding protein;Isoform 2 of Spermatid perinuclear RNA-binding protein	515.24	4.37	11		0	0	NA	NA	NA	NA	NA		0	25	0.3	1.4	0.8	1.5	1.7	1.6
STXBP6	F8VZZ2;Q8NFX7;Q8NFX7-2;Q8NFX7-3	'Syntaxin-binding protein 6;Isoform 2 of Syntaxin-binding protein 6;Isoform 3 of Syntaxin-binding protein 6	227.41	0.68	3		0	0	NA	NA	NA	NA	NA		50	0	2.1	2.1	2.1	0.9	NA	0.9
TAF1C	F5H647;H3BMQ4;H3BNH3;H3BQH8;H3BQZ8;H3BR71;H3BR91;H3BTQ6;H3BUZ7;Q15572;Q15572-2;Q15572-4;Q15572-5;Q15572-6	'TATA box-binding protein-associated factor RNA polymerase I subunit C;TATA box-binding protein-associated factor RNA polymerase I subunit C (Fragment);Isoform 2 of TATA box-binding protein-associated factor RNA polymerase I subunit C;Isoform 4 of TATA box-binding protein-associated factor RNA polymerase I subunit C;Isoform 5 of TATA box-binding protein-associated factor RNA polymerase I subunit …	866.89	10.37	11		25	100	0.2	0.2	0.3	0.1	0.2		0	0	NA	NA	NA	NA	NA	NA
TCF20	A9JX13;I3L1M7;Q9UGU0;Q9UGU0-2	'Transcription factor 20;Transcription factor 20 (Fragment);Isoform 2 of Transcription factor 20	1162.82	9.12	11		25	0	NA	NA	NA	3.7	3.7		0	0	NA	NA	NA	NA	NA	NA
TEX9	B4DH73;H0YKG1;H0YLZ3;H0YM20;H0YND2;H3BS88;Q8N6V9	'Testis expressed sequence 9;Testis-expressed sequence 9 protein (Fragment);Testis-expressed sequence 9 protein	70.07	0.89	4		25	0	NA	3.7	NA	NA	3.7		0	0	NA	NA	NA	NA	NA	NA
TF	C9JB55;C9JVG0;F8WC57;F8WCI6;F8WEK9;H7C5E8;J3KN47;P02787	'Serotransferrin (Fragment);Serotransferrin	123.7	0.08	0		100	100	0.2	0.9	1.1	1.1	0.8		100	100	0.8	1.6	1.2	1.3	2.8	2.1
TGM1	B4DWR7;H0YKI6;H0YLJ6;H0YLT9;H0YMQ8;H0YN27;H0YNM4;P22735	'Protein-glutamine gamma-glutamyltransferase K;Protein-glutamine gamma-glutamyltransferase K (Fragment)	38.29	1.43	2		0	0	NA	NA	NA	NA	NA		0	25	0.9	0.9	0.9	0.9	0.2	0.6
TGM3	Q08188	'Protein-glutamine gamma-glutamyltransferase E	9.73	0.02	0		0	0	NA	NA	NA	NA	NA		0	25	0.9	0.9	0.9	0.9	0.4	0.7
TLX3	O43711	'T-cell leukemia homeobox protein 3	< 1	0.01	0		25	0	4.6	NA	NA	NA	4.6		0	0	NA	NA	NA	NA	NA	NA
TMEM106C	C9JUY7;F8VVN7;F8VWX5;F8VZW0;F8W001;F8W098;F8W120;H0YHU2;H0YIA4;Q9BVX2;Q9BVX2-2	'Transmembrane protein 106C;Transmembrane protein 106C (Fragment);Isoform 2 of Transmembrane protein 106C	1100.86	23.76	11		25	0	NA	NA	NA	3.7	3.7		0	0	NA	NA	NA	NA	NA	NA
TMEM130	B7Z2F1;C9JQV5;G3V0E7;Q8N3G9;Q8N3G9-2;Q8N3G9-3	'Transmembrane protein 130;Transmembrane protein 130 (Fragment);Isoform 2 of Transmembrane protein 130;Isoform 3 of Transmembrane protein 130	233.91	0.5	0		0	0	NA	NA	NA	NA	NA		0	25	0.2	0.9	0.6	0.9	NA	0.9
TMEM175	D6RAJ5;D6RAU7;D6RBE5;D6RCD9;D6RDY8;D6RHV8;D6RIZ2;E7ETE6;Q9BSA9;Q9BSA9-2	'Transmembrane protein 175 (Fragment);Transmembrane protein 175;Isoform 2 of Transmembrane protein 175	490.22	8.74	11		25	0	NA	NA	NA	3.7	3.7		0	0	NA	NA	NA	NA	NA	NA
TMEM51	B1AP03;Q9NW97	'Transmembrane protein 51 (Fragment);Transmembrane protein 51	1019.76	8.33	10		0	0	NA	NA	NA	NA	NA		0	25	0.9	0.2	0.5	0.9	NA	0.9
TMOD2	G5EA42;H0YMA2;Q9NZR1;Q9NZR1-2	'Tropomodulin 2 (Neuronal) isoform CRA_a;Tropomodulin-2 (Fragment);Tropomodulin-2;Isoform 2 of Tropomodulin-2	438.69	0.63	3		0	0	NA	NA	NA	NA	NA		0	25	0.1	0.9	0.5	0.9	NA	0.9
TMPRSS11D	B4DL57;H0Y8K7;O60235	'Transmembrane protease serine 11D catalytic chain;Transmembrane protease serine 11D catalytic chain (Fragment);Transmembrane protease serine 11D	4.96	0.66	2		0	0	NA	NA	NA	NA	NA		0	25	0.2	0.9	0.6	0.9	NA	0.9
TMSB10	P63313	'Thymosin beta-10	28687.7	2089.79	11		75	0	0.6	2.1	2.4	8.3	3.4		100	50	3.3	0.6	2	0.8	2.5	1.7
TOB2	B0QXZ4;Q14106	'Protein Tob2 (Fragment);Protein Tob2	1938.16	19.74	11		25	0	4.6	NA	NA	NA	4.6		0	0	NA	NA	NA	NA	NA	NA
TOX4	B4DPY8;C9J919;C9JNL1;F8WBE8;F8WC04;F8WCL8;O94842	'TOX high mobility group box family member 4;TOX high mobility group box family member 4 (Fragment)	1553.33	19.41	11		25	0	NA	NA	NA	3.7	3.7		0	0	NA	NA	NA	NA	NA	NA
TSR3	H3BQD4;Q9UJK0	'Ribosome biogenesis protein TSR3 homolog (Fragment);Ribosome biogenesis protein TSR3 homolog	1031.15	49.76	11		0	0	NA	NA	NA	NA	NA		0	25	0.2	0.9	0.6	0.9	NA	0.9
TTR	P02766	'Transthyretin	30603.9	NA	NA		100	100	2.6	1.5	0.6	1.3	1.5		100	100	0.2	0.2	0.2	1.2	2.5	1.9
TUBB	E9PBJ4;P07437;Q5JP53;Q5ST81	'Tubulin beta chain	13009.7	532.32	11		0	0	NA	NA	NA	NA	NA		50	0	23.5	23.5	23.5	0.9	NA	0.9
TUBB2A	Q13885	'Tubulin beta-2A chain	1194.83	21.48	11		0	0	NA	NA	NA	NA	NA		50	0	5.8	5.8	5.8	0.9	NA	0.9
TUBB2B	Q9BVA1	'Tubulin beta-2B chain	127.97	11.19	11		0	0	NA	NA	NA	NA	NA		50	0	6.9	6.9	6.9	0.9	NA	0.9
TUBB3	A8K854;G3V2A3;G3V2N6;G3V2R8;G3V3J6;G3V3R4;G3V3W7;G3V4U2;G3V542;G3V5W4;Q13509	'HCG1983504 isoform CRA_f;Tubulin beta-3 chain (Fragment);HCG1983504 isoform CRA_d;HCG1983504 isoform CRA_e;HCG1983504 isoform CRA_b;HCG1983504 isoform CRA_c;Tubulin beta-3 chain	1439.17	66.31	11		0	0	NA	NA	NA	NA	NA		50	0	7.8	7.8	7.8	0.9	NA	0.9
TUBB4A	M0QX14;M0QY37;M0QY85;M0QYM7;M0QZL7;M0R042;M0R0M1;M0R0X0;M0R1I1;M0R278;M0R2D3;M0R2T4;P04350	'Tubulin beta-4A chain;Tubulin beta-4A chain (Fragment)	101.055	5.98252	5		0	0	NA	NA	NA	NA	NA		50	0	3.3	3.3	3.3	0.9	NA	0.9
TUBB4B	P68371	'Tubulin beta-4B chain	6026.78	292.573	11		0	0	NA	NA	NA	NA	NA		50	0	5.6	5.6	5.6	0.9	NA	0.9
TXN	P10599;P10599-2	'Thioredoxin;Isoform 2 of Thioredoxin	3343.82	325.88	11		0	0	NA	NA	NA	NA	NA		0	25	0.9	0.9	0.9	0.9	0.4	0.7
UBA52	M0R1M6;M0R1V7;M0R2S1;P62987	'Ubiquitin-60S ribosomal protein L40 (Fragment);Ubiquitin-60S ribosomal protein L40	10053.6	49.15	11		0	0	NA	NA	NA	NA	NA		50	25	4.1	4.1	4.1	1.9	0.9	1.4
UBC	F5GXK7;F5GYU3;F5GZ39;F5H041;F5H265;F5H2Z3;F5H388;F5H4D8;F5H6Q2;F5H747;F5H7K6;F5H7Y5;P0CG48;Q96C32	'Polyubiquitin-C (Fragment);Polyubiquitin-C	37498.4	652.17	11		0	0	NA	NA	NA	NA	NA		50	0	2.1	2.1	2.1	0.9	0.7	0.8
UBE3D	D6RD24;D6RHY9;H0Y359;J3KMY4;Q7Z6J8	'E3 ubiquitin-protein ligase E3D;E3 ubiquitin-protein ligase E3D (Fragment)	48.77	2.04	10		0	0	NA	NA	NA	NA	NA		50	0	0.9	0.9	0.9	3.2	3.6	3.4
USP12	O75317	'Ubiquitin carboxyl-terminal hydrolase 12	290.36	15.88	11		0	50	NA	NA	0.3	0.3	0.3		0	0	NA	NA	NA	NA	NA	NA
VTN	P04004	'Vitronectin	931.27	0.14	0		75	100	4	4.4	0.4	0.1	2.2		50	25	0.1	0.9	0.5	4.1	2.2	3.2
WDR20	B3KPG5;B3KR43;F5H8E6;G3V5V2;H0YK31;H0YKE8;H0YNU0;Q8TBZ3;Q8TBZ3-2;Q8TBZ3-3;Q8TBZ3-4;Q8TBZ3-5;Q8TBZ3-6;Q8TBZ3-7;Q8TBZ3-8	'WD repeat-containing protein 20;WD repeat-containing protein 20 (Fragment);Isoform 2 of WD repeat-containing protein 20;Isoform 3 of WD repeat-containing protein 20;Isoform 4 of WD repeat-containing protein 20;Isoform 5 of WD repeat-containing protein 20;Isoform 6 of WD repeat-containing protein 20;Isoform 7 of WD repeat-containing protein 20;Isoform 8 of WD repeat-containing protein 20	431.8	4.85	11		0	0	NA	NA	NA	NA	NA		0	25	0.2	0.9	0.5	0.9	NA	0.9
ZFR2	B4DHD0;K7EKD7;K7EPY6;K7EQC0;Q9UPR6;Q9UPR6-2	'Zinc finger RNA-binding protein 2;Zinc finger RNA-binding protein 2 (Fragment);Isoform 2 of Zinc finger RNA-binding protein 2	14.05	0.03	0		25	0	4.6	NA	NA	NA	4.6		0	0	NA	NA	NA	NA	NA	NA
ZFYVE16	D6RC80;H0Y8R0;H0YAA4;H0YAB1;Q7Z3T8;Q7Z3T8-3	'Zinc finger FYVE domain-containing protein 16;Zinc finger FYVE domain-containing protein 16 (Fragment);Isoform 2 of Zinc finger FYVE domain-containing protein 16	793.25	6.13	11		25	0	NA	NA	NA	3.7	3.7		0	0	NA	NA	NA	NA	NA	NA
ZNF19	H3BMU5;H3BNH9;H3BNI0;H3BQ26;H3BQI6;H3BR98;J3KRI7;J3KSN3;J3KT56;P17023;P17023-2	'Zinc finger protein 19;Zinc finger protein 19 (Fragment);Isoform 2 of Zinc finger protein 19	73.45	0.74	2		0	0	NA	NA	NA	NA	NA		0	25	0.9	0.9	0.9	0.2	NA	0.2
ZNF222	K7EN43;Q9UK12;Q9UK12-2	'Zinc finger protein 222;Isoform 2 of Zinc finger protein 222	63.19	1.41	8		0	0	NA	NA	NA	NA	NA		0	25	0.9	0.2	0.5	0.9	NA	0.9
ZNF230	K7EJU4;K7ELA7;K7EMK6;Q9UIE0	'Zinc finger protein 230;Zinc finger protein 230 (Fragment)	104.33	0.63	1		0	0	NA	NA	NA	NA	NA		0	25	0.9	0.2	0.5	0.9	NA	0.9
ZNF385A	F8VQ24;F8VRY0;F8VSJ1;F8VWV6;F8VY43;H0YI55;H0YIX3;Q96PM9;Q96PM9-1;Q96PM9-2;Q96PM9-3	'Zinc finger protein 385A (Fragment);Zinc finger protein 385A;Isoform 1 of Zinc finger protein 385A;Isoform 2 of Zinc finger protein 385A;Isoform 3 of Zinc finger protein 385A	680.89	11.49	11		25	0	NA	NA	NA	3.7	3.7		0	0	NA	NA	NA	NA	NA	NA
ZNF461	B4DRP8;K7EIW1;K7EJM1;K7EKL0;K7ESQ5;Q8TAF7;Q8TAF7-2	'Zinc finger protein 461;Zinc finger protein 461 (Fragment);Isoform 2 of Zinc finger protein 461	89.09	1.6	10		25	0	NA	3.7	NA	NA	3.7		0	0	NA	NA	NA	NA	NA	NA
ZNF559	B4DP29;K7EK98;K7EKU6;K7EM21;K7EN17;K7EQI4;K7ERK9;Q9BR84;Q9BR84-2	'Zinc finger protein 559;Zinc finger protein 559 (Fragment);Isoform 2 of Zinc finger protein 559	230.76	1.31	7		25	0	NA	NA	NA	5.4	5.4		0	0	NA	NA	NA	NA	NA	NA
ZNF701	F5GZM6;M0R085;M0R327;Q9NV72	'Zinc finger protein 701;Zinc finger protein 701 (Fragment)	116.73	1.84	7		25	0	NA	NA	NA	3.7	3.7		0	0	NA	NA	NA	NA	NA	NA
ZNF99	A8MXY4;M0R335	'Zinc finger protein 99	< 1	0.01	0		25	0	NA	NA	NA	9.1	9.1		0	0	NA	NA	NA	NA	NA	NA
NA indicates protein not quantified in either of the compared groups
† Gene expression level in The Cancer Genome Atlas (TCGA) PDAC dataset (n=112 patients) .
‡ Gene expression level in the panel of 11 PDAC cell lines
& Number of PDAC cell lines (out of 11) in which the RNA for the protein was quantified
* MS2 count ratio of PDAC case over matched control pools (Figure 1B). PR, potentially resectable. LA, locally advanced. T2D, type 2 diabetes.
# Percentage of the analysed PDAC and control samples in which the protein was identifed
